# Supplementary material for: A Comparative Analysis of the Protein Cargo of Extracellular Vesicles from Helminth Parasites
Source: Life (Basel). 2023 Nov 30;13(12):2286. doi: 10.3390/life13122286 (PMC10744797; doi:10.3390/life13122286)
Supplement: Supplementary file 1 [file life-13-02286-s001.zip]

Archive with 1 entries (1 files):
- life-2685199-supplementary.xlsx
