# Supplementary material for: A Comparative Analysis of the Protein Cargo of Extracellular Vesicles from Helminth Parasites
Source: Life (Basel). 2023 Nov 30;13(12):2286. doi: 10.3390/life13122286 (PMC10744797; doi:10.3390/life13122286)
Supplement: Supplementary file 1 [file life-13-02286-s001.zip › life-2685199-supplementary.xlsx]

## Sheet: Supp Table S1
Supplementary Table S1 - Links to the proteomes used for the construction of ortholog groups.
Species (Bioproject)	Link to protein sequences
Ascaris suum (PRJNA62057)	https://ftp.ebi.ac.uk/pub/databases/wormbase/parasite/releases/WBPS14/species/ascaris_suum/PRJNA62057/ascaris_suum.PRJNA62057.WBPS14.protein.fa.gz
Brugia malayi (PRJNA10729)	https://ftp.ebi.ac.uk/pub/databases/wormbase/parasite/releases/WBPS14/species/brugia_malayi/PRJNA10729/brugia_malayi.PRJNA10729.WBPS14.protein.fa.gz
Caenorhabditis elegans (PRJNA13758)	https://ftp.ebi.ac.uk/pub/databases/wormbase/parasite/releases/WBPS14/species/caenorhabditis_elegans/PRJNA13758/caenorhabditis_elegans.PRJNA13758.WBPS14.protein.fa.gz
Dirofilaria immitis (PRJEB1797)	https://ftp.ebi.ac.uk/pub/databases/wormbase/parasite/releases/WBPS14/species/dirofilaria_immitis/PRJEB1797/dirofilaria_immitis.PRJEB1797.WBPS14.protein.fa.gz
Echinococcus granulosus (PRJEB121)	https://ftp.ebi.ac.uk/pub/databases/wormbase/parasite/releases/WBPS14/species/echinococcus_granulosus/PRJEB121/echinococcus_granulosus.PRJEB121.WBPS14.protein.fa.gz
Echinococcus multilocularis (PRJEB122)	https://ftp.ebi.ac.uk/pub/databases/wormbase/parasite/releases/WBPS14/species/echinococcus_multilocularis/PRJEB122/echinococcus_multilocularis.PRJEB122.WBPS14.protein.fa.gz
Fasciola hepatica (PRJNA179522)	https://ftp.ebi.ac.uk/pub/databases/wormbase/parasite/releases/WBPS14/species/fasciola_hepatica/PRJNA179522/fasciola_hepatica.PRJNA179522.WBPS14.protein.fa.gz
Gyrodactylus salaris (PRJNA244375)	https://ftp.ebi.ac.uk/pub/databases/wormbase/parasite/releases/WBPS14/species/gyrodactylus_salaris/PRJNA244375/gyrodactylus_salaris.PRJNA244375.WBPS14.protein.fa.gz
Haemonchus contortus (PRJEB506)	https://ftp.ebi.ac.uk/pub/databases/wormbase/parasite/releases/WBPS14/species/haemonchus_contortus/PRJEB506/haemonchus_contortus.PRJEB506.WBPS14.protein.fa.gz
Heligmosomoides bakeri (syn. H. polygyrus) (PRJEB15396)	https://ftp.ebi.ac.uk/pub/databases/wormbase/parasite/releases/WBPS14/species/heligmosomoides_polygyrus/PRJEB15396/heligmosomoides_polygyrus.PRJEB15396.WBPS14.protein.fa.gz
Nippostrongylus brasiliensis (PRJEB511)	https://ftp.ebi.ac.uk/pub/databases/wormbase/parasite/releases/WBPS14/species/nippostrongylus_brasiliensis/PRJEB511/nippostrongylus_brasiliensis.PRJEB511.WBPS14.protein.fa.gz
Opisthorchis viverrini (PRJNA222628)	https://ftp.ebi.ac.uk/pub/databases/wormbase/parasite/releases/WBPS14/species/opisthorchis_viverrini/PRJNA222628/opisthorchis_viverrini.PRJNA222628.WBPS14.protein.fa.gz
Schmidtea mediterranea (PRJNA379262)	https://ftp.ebi.ac.uk/pub/databases/wormbase/parasite/releases/WBPS14/species/schmidtea_mediterranea/PRJNA379262/schmidtea_mediterranea.PRJNA379262.WBPS14.protein.fa.gz
Taenia asiatica (PRJNA299871)	https://ftp.ebi.ac.uk/pub/databases/wormbase/parasite/releases/WBPS14/species/taenia_asiatica/PRJNA299871/taenia_asiatica.PRJNA299871.WBPS14.protein.fa.gz
Schistosoma mansoni (PRJEA36577)	https://ftp.ebi.ac.uk/pub/databases/wormbase/parasite/releases/WBPS14/species/schistosoma_mansoni/PRJEA36577/schistosoma_mansoni.PRJEA36577.WBPS14.protein.fa.gz
Taenia saginata (PRJNA71493)	https://ftp.ebi.ac.uk/pub/databases/wormbase/parasite/releases/WBPS14/species/taenia_saginata/PRJNA71493/taenia_saginata.PRJNA71493.WBPS14.protein.fa.gz
Teladorsagia circumcincta (PRJNA72569)	https://ftp.ebi.ac.uk/pub/databases/wormbase/parasite/releases/WBPS14/species/teladorsagia_circumcincta/PRJNA72569/teladorsagia_circumcincta.PRJNA72569.WBPS14.protein.fa.gz
Trichuris muris (PRJEB126)	https://ftp.ebi.ac.uk/pub/databases/wormbase/parasite/releases/WBPS14/species/trichuris_muris/PRJEB126/trichuris_muris.PRJEB126.WBPS14.protein.fa.gz
Trichuris suis male (PRJNA208415)	https://ftp.ebi.ac.uk/pub/databases/wormbase/parasite/releases/WBPS14/species/trichuris_suis/PRJNA208415/trichuris_suis.PRJNA208415.WBPS14.protein.fa.gz
Trichuris suis female (PRJNA208416)	https://ftp.ebi.ac.uk/pub/databases/wormbase/parasite/releases/WBPS14/species/trichuris_suis/PRJNA208416/trichuris_suis.PRJNA208416.WBPS14.protein.fa.gz

## Sheet: Supp Table S2
Supplementary Table S2 - Articles reporting proteomic assays of extracellular vesicles (EVs)* secreted by parasitic helminths
Reference	PMID	Taxon	Species	Stage	Type of sample	EV isolation methodology	Biological replicates	Reported Nº of IDsa	Nº of ID converted to Uniprot	Nº of ID Wormbase Parasite	Nº of assigned Ortholog Groups	Passed IC	Failed IC Nº
Wan 2021	34367145	Nematoda	Angiostrongylus cantonensis	L4	Culture medium	DUC	1	N/A	N/A	N/A	N/A	No	1
Harischandra 2018	29659599	Nematoda	Brugia malayi	Adult (male)	Culture medium	F + DUC	1	20	20	21	N/A	No	4
Zamanian 2015	26401956	Nematoda	Brugia malayi	L3	Culture medium	F + DUC	1	31	28	25	N/A	No	3
Harischandra 2018	29659599	Nematoda	Brugia malayi	Adult (female)	Culture medium	F + DUC	1	74	74	76	N/A	No	3
Sanchez-Lopez 2023	37073796	Trematoda	Dicrocoelium dendriticum	Adult	Culture medium	DC + F + UF + SEC	1	87	87	2	N/A	No	3
Nicolao 2019	30615613	Cestoda	Echinococcus granulosus	Protoescolex	Culture medium	DUC	1	112	112	100	97	Yes	N/A
Zhou 2019	31734339	Cestoda	Echinococcus granulosus	Protoescolex	Culture medium	F + AB (exoEasy Maxi Kit)	1	149	152	135	118	Yes	N/A
Wu 2021	33189712	Cestoda	Echinococcus granulosus	Protoescolex	Culture medium	DUC	1	328	N/A	328	312	Yes	N/A
Yang 2021	33708201	Cestoda	Echinococcus granulosus	Fertile metacestode	Hydatid fluid	DUC + F	1	581	N/A	581	540	Yes	N/A
Siles-Lucas 2017	28288760	Cestoda	Echinococcus granulosus	Fertile metacestode	Hydatid fluid	F + DUC + DG	1	663	661	596	568	Yes	N/A
Zheng 2017	28215864	Cestoda	Echinococcus multilocularis	Metacestode	Culture medium	F + P (miRCURY Exosome Isolation Kit)	1	433	N/A	433	N/A	No	3
Marcilla 2012	23029346	Trematoda	Fasciola hepatica	Adult	Culture medium	DUC + F	1	78	59	8	N/A	No	4
Cwiklinski 2015	26486420	Trematoda	Fasciola hepatica	Adult	Culture medium	DUC + F	1	180	138	101	82	Yes	N/A
Sanchez-Lopez 2023	37073796	Trematoda	Fasciola hepatica	Adult	Culture medium	DC + F + UF + SEC	1	238	238	135	116	Yes	N/A
Murphy 2020	32898175	Trematoda	Fasciola hepatica	Adult	Culture medium	DUC + F	1	347	N/A	201	166	Yes	N/A
Murphy 2020	32898175	Trematoda	Fasciola hepatica	Adult	Culture medium	GF + F	2	618	N/A	343	276	Yes	N/A
Trelis 2022	35719328	Trematoda	Fasciola hepatica	Egg/miracidium	Culture medium	F + UF + SEC	1	23	N/A	N/A	N/A	No	3
Trelis 2022	35719328	Trematoda	Fasciola hepatica	Newly Excysted Juveniles	Culture medium	F + UF + SEC	1	29	N/A	N/A	N/A	No	3
Mazanec 2021	33307002	Cestoda	Hymenolepis diminuta	Adult	Culture medium	UF + SEC	1	804	N/A	N/A	N/A	No	2
Ancarola 2017	28668323	Cestoda	Mesocestoides vogae (syn. corti)	Tetrathyridium	Culture medium	DUC	1	64	52	38	N/A	No	3
Eichenberger 2018b	29760697	Nematoda	Nippostrongylus brasiliensis	Adult	Culture medium	UF + DUC + DG	1	81	N/A	81	N/A	No	3
Chaiyadet 2015	25985904	Trematoda	Opisthorchis viverrini	Adult	Culture medium	DUC + F	1	108	N/A	108	88	Yes	N/A
Chaiyadet 2022	35223551	Trematoda	Opisthorchis viverrini	Adult	Culture medium	DUC + F + DG	1	549	548	119	107	Yes	N/A
Mekonnen 2020	32722279	Trematoda	Schistosoma haematobium	Adult	Culture medium	UF + DUC + DG + UF	1	57	N/A	N/A	N/A	No	2
Du 2020	32986706	Trematoda	Schistosoma japonicum	Adult (male)	Culture medium	DC + F + D + P (Total Exosome Isolation Reagent (from cell culture media))	1	558	558	N/A	N/A	No	2
Du 2020	32986706	Trematoda	Schistosoma japonicum	Adult (female)	Culture medium	DC + F + D + P (Total Exosome Isolation Reagent (from cell culture media))	1	894	894	N/A	N/A	No	2
Zhu L 2016	27172881	Trematoda	Schistosoma japonicum	Adult	Culture medium	DC + D + UF + F + P (Total Exosome Isolation Reagent (from cell culture media))	1	402	402	N/A	N/A	No	2
Sotillo 2016	26460238	Trematoda	Schistosoma mansoni	Adult	Culture medium	DUC + UF + DG + UF	1	83	N/A	83	50	Yes	N/A
Kifle 2020	32014446	Trematoda	Schistosoma mansoni	Adult	Culture medium	DUC + UF + DG + UF	1	286	N/A	286	251	Yes	N/A
Liang 2019	31125559	Cestoda	Taenia asiatica	Adult	Culture medium	F + DUC	1	455	N/A	N/A	N/A	No	2
Ancarola 2017	28668323	Cestoda	Taenia crassiceps	Cysticercus	Culture medium	DUC	1	195	175	142	129	Yes	N/A
Tzelos 2016	27084478	Nematoda	Teladorsagia circumcincta	L4	Culture medium	F + DUC	1	68	31	12	N/A	No	3
Rooney2022	36184586	Nematoda	Teladorsagia circumcincta	Adult (male and female)	Culture medium	F + SEC	1	55	N/A	N/A	N/A	No	3
Gao2022	35737719	Nematoda	Trichinella spiralis	Muscle larva	Culture medium	F + UF + DUC	1	50	N/A	N/A	N/A	No	2
Tritten 2017	28533110	Nematoda	Trichuris muris	Adult	Culture medium	UF + P (ExoQuick-TC)	1	134	52	79	47	Yes	N/A
Bernal 2014	24561797	Trematoda	Dicrocoelium dendriticum	Adult	Culture medium	DUC + F	2	79	55	6	N/A	No	4
Sheng 2023	36765398	Trematoda	Fasciola gigantica	Adult	Culture medium	DUC + F	2	755	755	54	N/A	No	4
Davis 2019	30811394	Trematoda	Fasciola hepatica	Adult	Culture medium	DUC	2	392	N/A	176	140	Yes	N/A
Davis 2019	30811394	Trematoda	Fasciola hepatica	Adult	Culture medium	DC + UF + SEC	2	321	N/A	227	177	Yes	N/A
Meningher 2020	31825165	Trematoda	Schistosoma mansoni	Adult	Culture medium	UF + DUC	2	54	53	61	46	Yes	N/A
Eichenberger 2018a	29410780	Nematoda	Trichuris muris	Adult	Culture medium	UF + DUC + DG	2	364	N/A	364	250	Yes	N/A
Zhou 2019	31734339	Cestoda	Echinococcus granulosus	Fertile metacestode	Hydatid fluid	F + AB (exoEasy Maxi Kit)	3	936	936	836	788	Yes	N/A
Palomba2023	37009516	Nematoda	Anisakis pegreffii	L3	PBS	DUC	3	153	N/A	N/A	N/A	No	2
Boysen 2020	32674418	Nematoda	Anisakis spp.	L3	Culture medium	DUC	3	N/A	N/A	N/A	N/A	No	1
Hansen 2019	30815237	Nematoda	Ascaris suum	Adult	Body fluid	UF + F + DC	3	125	125	98	85	Yes	N/A
Hansen 2019	30815237	Nematoda	Ascaris suum	Adult	Culture medium	UF + F + DC	3	268	268	222	197	Yes	N/A
Allen 2021**	33959516	Trematoda	Calicophoron daubneyi	Adult	Culture medium	DUC + F	3	378	N/A	N/A	N/A	No	2
Marcilla 2012	23029346	Trematoda	Echinostoma caproni	Adult	Culture medium	DUC + F	3	44	32	6	N/A	No	4
Escudero 2019	30657764	Trematoda	Fasciola hepatica	Adult	Culture medium	DUC + F	3	N/A	N/A	N/A	N/A	No	1
Buck 2014	25421927	Nematoda	Heligmosomoides bakeri	Adult	Culture medium	DUC + F + UF	3	362	244	92	68	Yes	N/A
Samoil 2018	29459722	Trematoda	Schistosoma mansoni	Adult	Culture medium	DUC + F + DG	3	130	129	96	78	Yes	N/A
Wang L-Q 2020	32560736	Cestoda	Taenia pisiformis	Cysticercus	Culture medium	DUC	3	87	79	78	75	Yes	N/A
Shears 2018	29746004	Nematoda	Trichuris muris	Adult	Culture medium	DUC + F	3	125	N/A	125	77	Yes	N/A
Ricciardi 2021	33411714	Nematoda	Brugia malayi	Microfilaria	Culture medium	P + AB (ExoQuick TC® ULTRA EV Isolation Kit for Tissue Culture Media)	4	44	44	39	N/A	No	4
Nowacki 2015	26443722	Trematoda	Schistosoma mansoni	Schistosomulae	Culture medium	DUC + UF	4	109	N/A	109	79	Yes	N/A
*Only results from EVs obtained without any stimulation were retained. When EVs were obtained by differential centrifugation, only those collected at ≥ 100,000 x g were included in the study.
**In-house database, IDs could not be converted
aWhen more than 1 dataset was reported, IDs common to all were retained
IC: Inclusion criterium. N/A: not applicable.
AB: affinity binding; D: dialysis; DC: differential centrifugation (w/o ultracentrifugation step); DG: density gradient; DUC: differential ultracentrifugation; F: filtration; GF: gravity flow; P: precipitation; SEC: size exclusion cromatography; UF: ultrafiltration
IC 1: Article describing proteomic analysis of parasitic helminth EVs and reporting the IDs of all the identified proteins.
IC 2: Protein IDs corresponding to helminth species (or genus in the case of Taenia spp.) used for the construction of the OGs used in this work.
IC 3: Protein data from a type of sample (parasite stage or inner fluid) for a given species/genus counting with at least two biological replicates.
IC 4: Article containing ≥ 60 Wormbase protein IDs.
IC 5: Protein dataset containing ≥ 40 OGs shared by at least two biological replicates.

## Sheet: Supp Table S3
Supplementary Table S3 - Number of Ortholog Groups (OG) corresponding to each species/genus and sample type
Taxon	Clade	Species/Genus	Stage	Type of sample	N biological replicates	N laboratories involved	Nº of OG/sample type (Dataset size)	Nº of total OG/parasite*	Included
Cestoda	N/A	Taenia spp.	Cysticercus	Culture medium	4	2	40	40	Yes
Cestoda	N/A	E. granulosus s. l.	Protoscolex	Culture medium	3	3	93	534	Yes
Cestoda	N/A	E. granulosus s. l.	Fertile metacestode	Hydatid fluid	5	3	526		Yes
Trematoda	N/A	S. mansoni	Schistosomulae	Culture medium	4	1	79	144	Yes
Trematoda	N/A	S. mansoni	Adult	Culture medium	7	3	85		Yes
Trematoda	N/A	F. hepatica	Adult	Culture medium	9	4	185	185	Yes
Trematoda	N/A	O. viverrini	Adult	Culture medium	2	1	13	N/A	No
Nematoda	I	T. muris	Adult	Culture medium	6	3	62	62	Yes
Nematoda	III	A. suum	Adult	Body fluid	3	1	85	207	Yes
Nematoda	III	A. suum	Adult	Culture medium	3	1	197		Yes
Nematoda	V	H. bakeri	Adult	Culture medium	3	1	68	68	Yes
*Sum of unique OGs detected in all the samples from each parasite

## Sheet: Supp Table S4
Supplementary Table S4 - Proteins experimentally identified in extracellular vesicles (EVs) from each species/genus and life cycle stage/sample type that were used in this work. Ortholog group (OG) numbers, IDs and protein description present in each dataset are displayed.
OG number	Gene ID	Protein description	Taenia spp. CT	E. granulosus PS	E. granulosus HF	S. mansoni ST	S. mansoni AD	F. hepatica AD	T. muris AD	A. suum BF	A. suum AD	H. bakeri AD
OG1.5_000084	EmuJ_000255900	Dynein heavy chain			X					X	X
OG1.5_000084	EmuJ_000475900	Dynein heavy chain			X					X	X
OG1.5_000084	EmuJ_000536500	Dynein heavy chain			X					X	X
OG1.5_000084	EmuJ_000536600	Dynein heavy chain			X					X	X
OG1.5_000084	EmuJ_000592300	Dynein heavy chain			X					X	X
OG1.5_000084	EmuJ_000596000	Dynein heavy chain			X					X	X
OG1.5_000084	EmuJ_000596700	Dynein heavy chain			X					X	X
OG1.5_000084	EmuJ_000618250	Dynein heavy chain			X					X	X
OG1.5_000084	EmuJ_000621000	Dynein heavy chain			X					X	X
OG1.5_000084	EmuJ_000629000	Dynein beta chain ciliary			X					X	X
OG1.5_000084	EmuJ_000629100	Dynein beta chain ciliary			X					X	X
OG1.5_000084	EmuJ_000725200	Dynein heavy chain			X					X	X
OG1.5_000084	EmuJ_000832000	Dynein heavy chain			X					X	X
OG1.5_000084	EmuJ_000868300	Dynein heavy chain			X					X	X
OG1.5_000084	EmuJ_000868400	Dynein heavy chain			X					X	X
OG1.5_000084	EmuJ_000893200	Dynein heavy chain			X					X	X
OG1.5_000084	EmuJ_000953100	Dynein beta chain ciliary			X					X	X
OG1.5_000084	EmuJ_001028600	Dynein heavy chain			X					X	X
OG1.5_000110	EmuJ_000036300	Actin cytoplasmic type 5	X	X	X	X	X	X	X	X	X	X
OG1.5_000110	EmuJ_000061200	Actin	X	X	X	X	X	X	X	X	X	X
OG1.5_000110	EmuJ_000406900	Actin cytoplasmic A3	X	X	X	X	X	X	X	X	X	X
OG1.5_000110	EmuJ_000407200	Actin cytoplasmic A3	X	X	X	X	X	X	X	X	X	X
OG1.5_000110	EmuJ_000407300	Actin	X	X	X	X	X	X	X	X	X	X
OG1.5_000110	EmuJ_000701700	Actin	X	X	X	X	X	X	X	X	X	X
OG1.5_000110	EmuJ_000703300	Actin	X	X	X	X	X	X	X	X	X	X
OG1.5_000150	EmuJ_000014900	Heat shock protein 70 related	X	X	X		X	X	X	X	X
OG1.5_000150	EmuJ_000133025	Heat shock cognate protein	X	X	X		X	X	X	X	X
OG1.5_000150	EmuJ_000249600	Heat Shock protein family member hsp 3	X	X	X		X	X	X	X	X
OG1.5_000150	EmuJ_000298000	Heat shock protein	X	X	X		X	X	X	X	X
OG1.5_000150	EmuJ_000309200	Heat shock protein 70 related	X	X	X		X	X	X	X	X
OG1.5_000150	EmuJ_000314700	Heat shock protein 70 related	X	X	X		X	X	X	X	X
OG1.5_000150	EmuJ_000351000	Heat shock protein 70	X	X	X		X	X	X	X	X
OG1.5_000150	EmuJ_000366900	Heat shock protein 70	X	X	X		X	X	X	X	X
OG1.5_000150	EmuJ_000521000	Heat shock protein 70	X	X	X		X	X	X	X	X
OG1.5_000150	EmuJ_000521700	Heat shock protein 70	X	X	X		X	X	X	X	X
OG1.5_000150	EmuJ_000554100	Heat shock protein 70	X	X	X		X	X	X	X	X
OG1.5_000150	EmuJ_000651400	Heat shock kDa protein	X	X	X		X	X	X	X	X
OG1.5_000150	EmuJ_000710100	Heat shock protein 71 kDa protein	X	X	X		X	X	X	X	X
OG1.5_000150	EmuJ_000730000	Heat shock protein 70	X	X	X		X	X	X	X	X
OG1.5_000150	EmuJ_000733200	Heat shock protein 70b	X	X	X		X	X	X	X	X
OG1.5_000150	EmuJ_000733300	Heat shock protein 70	X	X	X		X	X	X	X	X
OG1.5_000150	EmuJ_000733500	Heat shock protein 70	X	X	X		X	X	X	X	X
OG1.5_000150	EmuJ_000736500	Heat shock protein 70	X	X	X		X	X	X	X	X
OG1.5_000150	EmuJ_001085100	Heat shock 70 kDa protein 4	X	X	X		X	X	X	X	X
OG1.5_000150	EmuJ_001085400	Heat shock 70 kDa protein 4	X	X	X		X	X	X	X	X
OG1.5_000150	EmuJ_001153600	Heat shock 70 kDa protein	X	X	X		X	X	X	X	X
OG1.5_000150	EmuJ_001153700	Heat shock 70 kDa protein	X	X	X		X	X	X	X	X
OG1.5_000150	EmuJ_001153900	Heat shock protein kDa	X	X	X		X	X	X	X	X
OG1.5_000150	EmuJ_001154000	Heat shock 70 kDa protein	X	X	X		X	X	X	X	X
OG1.5_000150	EmuJ_001154200	Heat shock 70 kDa protein	X	X	X		X	X	X	X	X
OG1.5_000150	EmuJ_001154300	Heat shock 70 kDa protein	X	X	X		X	X	X	X	X
OG1.5_000150	EmuJ_001202400	Heat shock 70 kDa protein 4	X	X	X		X	X	X	X	X
OG1.5_000150	EmuJ_002182500	Heat shock protein 70	X	X	X		X	X	X	X	X
OG1.5_000180	EmuJ_000180000	Glycerol kinase						X
OG1.5_000204	EmuJ_000479300	Myosin heavy chain non muscle		X	X				X	X	X
OG1.5_000204	EmuJ_000639400	Myosin va		X	X				X	X	X
OG1.5_000204	EmuJ_000920900	Myosin heavy chain		X	X				X	X	X
OG1.5_000216	EmuJ_000679700	Heat shock protein	X	X	X		X	X	X	X	X	X
OG1.5_000216	EmuJ_000723800	Heat shock protein 90	X	X	X		X	X	X	X	X	X
OG1.5_000216	EmuJ_001043900	Endoplasmin	X	X	X		X	X	X	X	X	X
OG1.5_000227	EmuJ_000041100	Tubulin beta chain	X	X	X		X	X		X	X
OG1.5_000227	EmuJ_000069900	Tubulin beta chain	X	X	X		X	X		X	X
OG1.5_000227	EmuJ_000202400	Rap guanine nucleotide exchange factor 1	X	X	X		X	X		X	X
OG1.5_000227	EmuJ_000202500	Tubulin beta-3 chain	X	X	X		X	X		X	X
OG1.5_000227	EmuJ_000202600	Tubulin beta chain	X	X	X		X	X		X	X
OG1.5_000227	EmuJ_000569000	Tubulin beta chain	X	X	X		X	X		X	X
OG1.5_000227	EmuJ_000617000	Tubulin beta chain	X	X	X		X	X		X	X
OG1.5_000227	EmuJ_000672200	Tubulin beta-2 chain	X	X	X		X	X		X	X
OG1.5_000227	EmuJ_000955100	Tubulin beta chain	X	X	X		X	X		X	X
OG1.5_000227	EmuJ_001081200	Tubulin beta 1 chain	X	X	X		X	X		X	X
OG1.5_000227	EmuJ_001126150	Tubulin beta 4A class IVa	X	X	X		X	X		X	X
OG1.5_000246	EmuJ_000040900	Tubulin alpha 1 chain		X	X		X	X	X	X	X
OG1.5_000246	EmuJ_000042200	Tubulin alpha chain		X	X		X	X	X	X	X
OG1.5_000246	EmuJ_000042500	Tubulin alpha chain		X	X		X	X	X	X	X
OG1.5_000246	EmuJ_000042600	Tubulin alpha 3 chain		X	X		X	X	X	X	X
OG1.5_000246	EmuJ_000042700	Tubulin alpha chain		X	X		X	X	X	X	X
OG1.5_000246	EmuJ_000413200	Tubulin alpha chain		X	X		X	X	X	X	X
OG1.5_000246	EmuJ_000588000	Tubulin alpha chain		X	X		X	X	X	X	X
OG1.5_000246	EmuJ_000886400	Tubulin alpha chain		X	X		X	X	X	X	X
OG1.5_000246	EmuJ_001124100	Tubulin alpha chain		X	X		X	X	X	X	X
OG1.5_000251	EmuJ_000626300	Glucose-6-phosphate isomerase					X			X	X
OG1.5_000281*	K07E3.4a	C-1-tetrahydrofolate synthase, cytoplasmic									X
OG1.5_000281*	K07E3.4b	C-1-tetrahydrofolate synthase, cytoplasmic									X
OG1.5_000293	EmuJ_000240400	Neuroglian			X
OG1.5_000318	EmuJ_000319700	Anion exchange protein			X
OG1.5_000341	EmuJ_000160100	ATP binding cassette subfamily B MDR:TAP		X	X		X					X
OG1.5_000341	EmuJ_000160300	ATP binding cassette subfamily B MDR:TAP		X	X		X					X
OG1.5_000341	EmuJ_000777700	ATP binding cassette subfamily B MDR TAP		X	X		X					X
OG1.5_000341	EmuJ_000900900	Multidrug resistance protein 1		X	X		X					X
OG1.5_000341	EmuJ_000901000	ATP binding cassette subfamily B MDR TAP		X	X		X					X
OG1.5_000341	EmuJ_000901300	ATP binding cassette subfamily B MDR TAP		X	X		X					X
OG1.5_000341	EmuJ_000931700	ATP binding cassette subfamily B MDR:TAP		X	X		X					X
OG1.5_000342	D2085.1	Glutamine-dependent carbamoyl-phosphate synthase									X
OG1.5_000350	EmuJ_000076900	Adenosylhomocysteinase					X
OG1.5_000360	EmuJ_000219900	Sodium and chloride dependent glycine		X	X
OG1.5_000360	EmuJ_000220200	Transporter		X	X
OG1.5_000360	EmuJ_000391300	Serotonin transporter		X	X
OG1.5_000360	EmuJ_000483400	Sodium:chloride dependent neurotransmitter		X	X
OG1.5_000391	EmuJ_000236300	Neurexin			X
OG1.5_000431	EmuJ_000689700	Spectrin alpha actinin							X
OG1.5_000438	EmuJ_000151600	Spectrin alpha actinin		X	X						X
OG1.5_000438	EmuJ_000243500	Hypothetical transcript		X	X						X
OG1.5_000438	EmuJ_000486600	Spectrin alpha actinin		X	X						X
OG1.5_000438	EmuJ_000849000	Spectrin beta chain		X	X						X
OG1.5_000438	EmuJ_000849100	PHD and RING finger domain containing protein 1		X	X						X
OG1.5_000438	EmuJ_000849900	Spectrin beta chain brain 3		X	X						X
OG1.5_000444	EmuJ_000790100	Calcium-transporting ATPase	X	X	X
OG1.5_000444	EmuJ_001081900	Calcium-transporting ATPase	X	X	X
OG1.5_000444	EmuJ_001191500	Calcium-transporting ATPase	X	X	X
OG1.5_000446	EmuJ_001198000	GMP synthase glutamine hydrolyzing			X
OG1.5_000479	EmuJ_000163200	E3 ubiquitin-protein ligase			X			X
OG1.5_000479	EmuJ_000362800	Neural cell expressed developmentally			X			X
OG1.5_000479	EmuJ_000673200	NEDD4 E3 ubiquitin protein ligase WWP1			X			X
OG1.5_000492	EmuJ_000422300	Hemicentin 1			X						X
OG1.5_000492	EmuJ_000422400	Hemicentin 1			X						X
OG1.5_000492	EmuJ_000952200	Expressed conserved protein			X						X
OG1.5_000493	EmuJ_000135700	Non-specific serine/threonine protein kinase			X
OG1.5_000493	EmuJ_000583100	Calcium activated potassium channel variant			X
OG1.5_000493	EmuJ_001146200	Potassium large conductance calcium activated			X
OG1.5_000508	EmuJ_000982200	Elongation factor 1-alpha	X	X	X		X	X	X
OG1.5_000509	EmuJ_000175600	Anoctamin		X	X			X
OG1.5_000550	EmuJ_000141000	Lysosomal alpha glucosidase			X					X	X
OG1.5_000551	EmuJ_000436000	Otoferlin	X	X	X		X	X
OG1.5_000551	EmuJ_000825200	Myoferlin	X	X	X		X	X
OG1.5_000561	EmuJ_000799500	Phosphoglycerate mutase			X
OG1.5_000580	EmuJ_000150000	Eukaryotic initiation factor 4A		X	X
OG1.5_000580	EmuJ_001193600	Eukaryotic initiation factor 4A III		X	X
OG1.5_000586	EmuJ_001077900	Vacuolar ATP synthase subunit b					X	X
OG1.5_000592	EmuJ_000319100	Family C2 unassigned peptidase (C02 family)	X	X	X	X
OG1.5_000592	EmuJ_000719700	Calpain	X	X	X	X
OG1.5_000592	EmuJ_000719900	Hypothetical or predicted protein	X	X	X	X
OG1.5_000592	EmuJ_000911200	Calpain A	X	X	X	X
OG1.5_000592	EmuJ_000911300	SCA7	X	X	X	X
OG1.5_000612	EmuJ_000896850	Hypothethical protein							X
OG1.5_000612	EmuJ_000896900	Furin 1 S08 family							X
OG1.5_000612	EmuJ_000998900	Proprotein convertase subtilisin:kexin type 5							X
OG1.5_000617	EmuJ_000292700	Phosphoenolpyruvate carboxykinase		X	X			X	X	X	X
OG1.5_000624	EmuJ_000183100	Vacuolar H ATPase v1 sector subunit A										X
OG1.5_000629	EmuJ_000169300	Phosphatidylinositol binding clathrin assembly			X
OG1.5_000629	EmuJ_001107500	Phosphatidylinositol binding clathrin assembly			X
OG1.5_000629	EmuJ_001108000	Phosphatidylinositol binding clathrin assembly			X
OG1.5_000643	EmuJ_000824500	Fat cadherin tumor suppressor			X
OG1.5_000646	EmuJ_000342600	Sodium/potassium-transporting ATPase subunit alpha	X		X		X	X
OG1.5_000651	EmuJ_000078800	Long chain fatty acid coenzyme A ligase 5	X	X	X
OG1.5_000651	EmuJ_000445600	Long chain fatty acid coenzyme A ligase 5	X	X	X
OG1.5_000651	EmuJ_000457800	Long chain fatty acid coenzyme A ligase 1	X	X	X
OG1.5_000651	EmuJ_000708900	Long chain fatty acid coenzyme A ligase 1	X	X	X
OG1.5_000669	EmuJ_001193100	Serine protease inhibitor			X	X				X		X
OG1.5_000669	EmuJ_001193200	Serine protease inhibitor			X	X				X		X
OG1.5_000690	EmuJ_000882500	Actin modulator protein		X	X			X
OG1.5_000696	EmuJ_001038000	Myosin XV			X
OG1.5_000731	EmuJ_000608500	L-lactate dehydrogenase			X		X	X
OG1.5_000731	EmuJ_000634800	L-lactate dehydrogenase			X		X	X
OG1.5_000762	EmuJ_000199100	Chromodomain helicase DNA binding protein 4			X					X	X
OG1.5_000762	EmuJ_000733600	Peroxidasin			X					X	X
OG1.5_000765	EmuJ_001128600	ATP-dependent 6-phosphofructokinase			X						X
OG1.5_000774	EmuJ_000714000	Solute carrier family 5	X		X
OG1.5_000774	EmuJ_000951000	Sodium:glucose cotransporter 2	X		X
OG1.5_000774	EmuJ_001173900	Sodium:myo inositol cotransporter	X		X
OG1.5_000781	EmuJ_000227800	V-type proton ATPase subunit a	X		X
OG1.5_000781	EmuJ_000588900	V-type proton ATPase subunit a	X		X
OG1.5_000795	EmuJ_000597400	Solute carrier family 13			X
OG1.5_000796	EmuJ_000254600	Glyceraldehyde-3-phosphate dehydrogenase		X	X	X	X	X	X
OG1.5_000796	EmuJ_001101100	Glyceraldehyde-3-phosphate dehydrogenase		X	X	X	X	X	X
OG1.5_000805	EmuJ_000179700	Enolase		X	X	X	X	X	X	X	X	X
OG1.5_000805	EmuJ_000514200	Enolase		X	X	X	X	X	X	X	X	X
OG1.5_000805	EmuJ_000533500	Enolase		X	X	X	X	X	X	X	X	X
OG1.5_000821	EmuJ_000031300	Histone H4			X
OG1.5_000821	EmuJ_000323000	Histone H4			X
OG1.5_000821	EmuJ_000323100	Histone H4			X
OG1.5_000821	EmuJ_000367100	Histone H4			X
OG1.5_000821	EmuJ_000384600	Histone H4			X
OG1.5_000821	EmuJ_000385100	Histone H4			X
OG1.5_000821	EmuJ_000385500	Histone H4			X
OG1.5_000821	EmuJ_000386600	Histone H4			X
OG1.5_000821	EmuJ_000387100	Histone H4			X
OG1.5_000821	EmuJ_000387600	Histone H4			X
OG1.5_000821	EmuJ_000388100	Histone H4			X
OG1.5_000824	EmuJ_001056900	Adenylosuccinate synthetase			X
OG1.5_000827	EmuJ_001157400	Guanine nucleotide binding protein G protein			X
OG1.5_000827	EmuJ_001157600	Guanine nucleotide binding protein G protein			X
OG1.5_000837	EmuJ_000471600	Transitional endoplasmic reticulum atpase		X	X		X	X		X	X
OG1.5_000844	EmuJ_000253800	Serine/threonine protein phosphatase 2A regulatory subunit									X
OG1.5_000844	EmuJ_000543500	Serine/threonine protein phosphatase 2A regulatory subunit									X
OG1.5_000853	EmuJ_000062500	Sodium/hydrogen exchanger			X
OG1.5_000853	EmuJ_000062600	Sodium/hydrogen exchanger			X
OG1.5_000853	EmuJ_001138300	Sodium/hydrogen exchanger			X
OG1.5_000863	EmuJ_000142000	Major vault protein	X	X	X		X	X
OG1.5_000863	EmuJ_000142500	Major vault protein Putative major vault protein;	X
OG1.5_000863	EmuJ_000142500	Major vault protein; Putative major vault protein;		X	X		X	X
OG1.5_000863	EmuJ_000172600	Phospholipid-transporting ATPase	X	X	X		X	X
OG1.5_000864*	T28H10.3	Legumain										X
OG1.5_000890	EmuJ_000037500	Histone H2B			X
OG1.5_000890	EmuJ_000279100	Histone H2B			X
OG1.5_000890	EmuJ_000336500	Histone H2B			X
OG1.5_000890	EmuJ_000336700	Histone H2B			X
OG1.5_000890	EmuJ_000367300	Histone H2B			X
OG1.5_000890	EmuJ_000367600	Histone H2B			X
OG1.5_000890	EmuJ_000383700	Histone H2B			X
OG1.5_000890	EmuJ_000384000	Histone H2B			X
OG1.5_000890	EmuJ_000384300	Histone H2B			X
OG1.5_000890	EmuJ_000386000	Histone H2B			X
OG1.5_000890	EmuJ_000386300	Histone H2B			X
OG1.5_000890	EmuJ_000398500	Histone H2B			X
OG1.5_000890	EmuJ_000472800	Histone H2B			X
OG1.5_000890	EmuJ_001203100	Histone H2B			X
OG1.5_000909	Smp_194770	Taurocyamine kinase				X	X
OG1.5_000929	EmuJ_000669700	cAMP dependent protein kinase catalytic subunit			X
OG1.5_000929	EmuJ_000927900	cAMP dependent protein kinase catalytic subunit			X
OG1.5_000931	EmuJ_000345900	Casein kinase I gamma			X	X
OG1.5_000932	EmuJ_000856100	Alpha actinin sarcomeric		X	X			X
OG1.5_000932	EmuJ_001096300	Alpha actinin sarcomeric		X	X			X
OG1.5_000948	EmuJ_000853500	Glucose transporter Solute carrier family 2 facilitated glucose;							X			X
OG1.5_000948	EmuJ_000853500	Glucose transporter, Solute carrier family 2 facilitated glucose;			X
OG1.5_000948	EmuJ_000853500	Glucose transporter; Solute carrier family 2 facilitated glucose;					X	X
OG1.5_000948	EmuJ_000972600	Solute carrier family 2 facilitated glucose			X		X	X	X			X
OG1.5_000950	EmuJ_000139900	Abnormal EMBroylocus tagsis family member emb 9		X	X
OG1.5_000950	EmuJ_000140000	Collagen alphaiv chain		X	X
OG1.5_000950	EmuJ_000140100	Collagen alpha 1V chain		X	X
OG1.5_000950	EmuJ_000417600	Collagen alpha 1IV chain		X	X
OG1.5_000956	EmuJ_001001900	Pyruvate kinase			X		X
OG1.5_000956	EmuJ_001078100	Pyruvate kinase			X		X
OG1.5_000994	EmuJ_000528400	Integrin beta					X
OG1.5_000999	H14A12.2a	Probable fumarate hydratase, mitochondrial								X
OG1.5_000999	H14A12.2b	Probable fumarate hydratase, mitochondrial								X
OG1.5_001011	EmuJ_000571200	Phosphotransferase						X				X
OG1.5_001011	EmuJ_000571500	Phosphotransferase						X				X
OG1.5_001014	EmuJ_000645800	Malic enzyme									X
OG1.5_001014	EmuJ_000695200	NADP dependent malic enzyme									X
OG1.5_001034	EmuJ_000389100	Aldehyde dehydrogenase mitochondrial			X		X
OG1.5_001034	EmuJ_000389200	Hypothetical or predicted protein			X		X
OG1.5_001046	EmuJ_000716400	Filamin		X	X			X
OG1.5_001046	EmuJ_000859700	Filamin		X	X			X
OG1.5_001103	EmuJ_000522800	Serine/threonine-protein phosphatase			X	X					X
OG1.5_001103	EmuJ_000779500	Serine/threonine-protein phosphatase			X	X					X
OG1.5_001111	EmuJ_000116400	Cytoplasmic intermediate filament protein							X
OG1.5_001111	EmuJ_000858200	Intermediate filament protein							X
OG1.5_001132	EmuJ_000215800	Neurexin 4			X
OG1.5_001133	EmuJ_000806300	Gamma-glutamyltranspeptidase			X
OG1.5_001138	EmuJ_000244800	Calcium-transporting ATPase			X
OG1.5_001138	EmuJ_001008200	Calcium-transporting ATPase			X
OG1.5_001150	EmuJ_000694450	116 kDa U5 small nuclear ribonucleoprotein			X			X
OG1.5_001150	EmuJ_000865300	Elongation factor 2			X			X
OG1.5_001151	EmuJ_000953400	Dihydropyrimidinase			X
OG1.5_001170	EmuJ_001135600	Ectonucleotide pyrophosphatase:phosphodiesterase	X				X	X
OG1.5_001170	EmuJ_001135700	Ectonucleotide pyrophosphatase:phosphodiesterase	X				X	X
OG1.5_001170	EmuJ_001135800	Ectonucleotide pyrophosphatase:phosphodiesterase	X				X	X
OG1.5_001170	EmuJ_001136200	Ectonucleotide pyrophosphatase:phosphodiesterase	X				X	X
OG1.5_001170	EmuJ_001154800	Ectonucleotide pyrophosphatase:phosphodiesterase	X				X	X
OG1.5_001172	Smp_071150	Formin binding protein and related proteins				X
OG1.5_001190	EmuJ_000917500	Lipase			X
OG1.5_001206	EmuJ_000583800	Aldehyde dehydrogenase family 3 member B1			X
OG1.5_001206	EmuJ_000584000	Engulfment and cell motility protein 2			X
OG1.5_001206	EmuJ_000584100	Calcium-transporting ATPase			X
OG1.5_001206	EmuJ_000584200	Kelch protein 7			X
OG1.5_001219	EmuJ_000455300	Alpha-1,4 glucan phosphorylase			X		X		X	X	X
OG1.5_001219	EmuJ_000501500	Alpha-1,4 glucan phosphorylase			X		X		X	X	X
OG1.5_001219	EmuJ_000501600	Alpha-1,4 glucan phosphorylase			X		X		X	X	X
OG1.5_001292	EmuJ_000905600	Fructose-bisphosphate aldolase	X	X	X		X	X	X	X	X	X
OG1.5_001292	EmuJ_000993700	Fructose-bisphosphate aldolase	X	X	X		X	X	X	X	X	X
OG1.5_001292	EmuJ_000993800	Fructose-bisphosphate aldolase	X	X	X		X	X	X	X	X	X
OG1.5_001309	EmuJ_001063900	Aminopeptidase			X							X
OG1.5_001312	EmuJ_000477200	Cathepsin L			X
OG1.5_001312	EmuJ_000654100	Cathepsin l cysteine peptidase			X
OG1.5_001312	EmuJ_000654200	Cathepsin L cysteine protease			X
OG1.5_001312	EmuJ_000654500	Cathepsin L-like proteinase; Cysteine protease;			X
OG1.5_001312	EmuJ_000654600	Cathepsin L-like proteinase; Cysteine protease;			X
OG1.5_001312	EmuJ_000654800	Cathepsin L cysteine protease			X
OG1.5_001312	EmuJ_000989200	Cathepsin L-like proteinase; Cathepsin l cysteine peptidase;			X
OG1.5_001313	EmuJ_000846400	6-phosphogluconate dehydrogenase, decarboxylating			X						X
OG1.5_001344	EmuJ_000376600	Serine hydroxymethyltransferase									X
OG1.5_001387	Smp_046690	Putative ubiquitin (Ribosomal protein L40)				X
OG1.5_001405	Smp_068060	Serine/threonine kinase				X
OG1.5_001415	EmuJ_000350300	Aminopeptidase			X
OG1.5_001415	EmuJ_000350500	Aminopeptidase			X
OG1.5_001415	EmuJ_000350600	Aminopeptidase			X
OG1.5_001415	EmuJ_000356700	Puromycin sensitive aminopeptidase			X
OG1.5_001415	EmuJ_001105000	Aminopeptidase			X
OG1.5_001415	EmuJ_001105200	Aminopeptidase			X
OG1.5_001416	EmuJ_000158500	cGMP dependent protein kinase	X		X							X
OG1.5_001416	EmuJ_000452500	cGMP dependent protein kinase 1	X		X							X
OG1.5_001416	EmuJ_000926500	cGMP-dependent protein kinase	X		X							X
OG1.5_001434	EmuJ_000678900	Bifunctional heparan sulfate			X
OG1.5_001434	EmuJ_002153500	Bifunctional heparan sulfate			X
OG1.5_001441	Y54G11A.13a	Catalase										X
OG1.5_001441	Y54G11A.13b	Catalase										X
OG1.5_001441	Y54G11A.5	Peroxisomal catalase 1										X
OG1.5_001441	Y54G11A.6	Catalase-2										X
OG1.5_001443	EmuJ_000786700	Plastin 3			X	X		X
OG1.5_001443	EmuJ_000786800	Fimbrin			X	X		X
OG1.5_001479	EmuJ_000875300	Ubiquitin carboxyl terminal hydrolase 7									X
OG1.5_001479	EmuJ_001005800	Ubiquitin carboxyl terminal hydrolase 7									X
OG1.5_001511	EmuJ_001068200	NADP dependent isocitrate dehydrogenase			X
OG1.5_001511	EmuJ_001068500	Isocitrate dehydrogenase [NADP]			X
OG1.5_001512	EmuJ_000677700	Guanine nucleotide binding protein Gs subunit			X
OG1.5_001530	EmuJ_000249000	Phospholipase			X
OG1.5_001530	EmuJ_000249100	Phospholipase			X
OG1.5_001553	EmuJ_000096700	Tetratricopeptide repeat protein 39B						X
OG1.5_001556	EmuJ_000711500	Ubiquitin modifier activating enzyme 1			X
OG1.5_001588	EmuJ_000642900	Syntaxin binding protein 5			X
OG1.5_001590	EmuJ_000375800	Threonyl tRNA synthetase C			X
OG1.5_001613	EmuJ_000200300	Guanine nucleotide binding protein subunit			X		X
OG1.5_001615	EmuJ_000222300	Thioredoxin glutathione reductase			X
OG1.5_001617	EmuJ_000488300	Transmembrane 9 superfamily member			X
OG1.5_001617	EmuJ_000530300	Transmembrane 9 superfamily member			X
OG1.5_001645	EmuJ_000292600	Actin protein 3B			X
OG1.5_001702	EmuJ_001060100	14-3-3 protein zeta:delta	X	X	X	X	X	X	X
OG1.5_001702	EmuJ_001192500	14-3-3 protein	X	X	X	X	X	X	X
OG1.5_001726	EmuJ_001043100	Phosphoglycerate kinase	X	X	X	X	X	X	X
OG1.5_001752	EmuJ_000989000	F-actin-capping protein subunit alpha			X
OG1.5_001778	EmuJ_000109100	Serine:threonine protein kinase N2			X
OG1.5_001782	EmuJ_001106500	Serine/threonine-protein phosphatase		X							X
OG1.5_001784	EmuJ_000732400	Acetylcholinesterase			X			X
OG1.5_001784	EmuJ_001075400	Acetylcholinesterase			X			X
OG1.5_001802	EmuJ_001028500	Citrate synthase			X
OG1.5_001811	EmuJ_001011250	tRNA uracil 5 methyltransferase A							X
OG1.5_001815	EmuJ_000619700	cAMP dependent protein kinase type I beta										X
OG1.5_001832	EmuJ_000857000	Myotubularin protein 13			X
OG1.5_001842	EmuJ_000151300	Ankyrin repeat domain containing protein			X
OG1.5_001846	EmuJ_000240100	AP complex subunit beta			X			X
OG1.5_001897	EmuJ_000406000	Retinal guanylyl cyclase 2			X
OG1.5_001897	EmuJ_000504700	Guanylate cyclase			X
OG1.5_001897	EmuJ_000554500	Guanylate cyclase			X
OG1.5_001897	EmuJ_002201100	Retinal guanylyl cyclase 2			X
OG1.5_001898	EmuJ_000790200	Cathepsin B-like peptidase; Cathepsin b;		X	X		X	X
OG1.5_001898	EmuJ_000790300	Cathepsin B-like peptidase; Cathepsin b;		X	X		X	X
OG1.5_001900	EmuJ_000917000	Heat shock 70 kDa protein 4			X			X
OG1.5_001900	EmuJ_000938600	Heat shock 70 kDa protein 4			X			X
OG1.5_001902	EmuJ_001079700	FERM central domain			X
OG1.5_001904	EmuJ_000589100	Glutamate dehydrogenase			X					X	X
OG1.5_001904	EmuJ_000604400	Glutamate dehydrogenase			X					X	X
OG1.5_001909	EmuJ_000795010	UDP glucose:glycoprotein glucosyltransferase 1			X
OG1.5_001910	EmuJ_000598100	Serine:threonine protein phosphatase 2A 65 kDa			X						X
OG1.5_001910	EmuJ_001152800	Serine:threonine protein phosphatase 2A 65 kDa			X						X
OG1.5_001912	EmuJ_000443100	Procollagen lysine2 oxoglutarate 5 dioxygenase			X
OG1.5_001912	EmuJ_000443200	Procollagen lysine2 oxoglutarate 5 dioxygenase			X
OG1.5_001912	EmuJ_000443300	Procollagen lysine2 oxoglutarate 5 dioxygenase			X
OG1.5_001912	EmuJ_000443900	Procollagen lysine2 oxoglutarate 5 dioxygenase			X
OG1.5_001916	EmuJ_000674100	Fatty acid amide hydrolase 1			X			X
OG1.5_001916	EmuJ_000743700	Fatty acid amide hydrolase 1			X			X
OG1.5_001917	EmuJ_000958100	Tropomyosin		X
OG1.5_001936	EmuJ_000099700	Epidermal growth factor receptor kinase			X	X						X
OG1.5_001937	EmuJ_000088600	Retinoblastoma binding protein 4									X
OG1.5_001937	EmuJ_000611800	Histone binding protein Caf1									X
OG1.5_001945*	EmuJ_000303000	Endosome/lysosome-associated apoptosis and autophagy regulator 1			X
OG1.5_001952	EmuJ_001090800	Protein kinase C and casein kinase substrate in			X			X
OG1.5_001989	EmuJ_000635000	Phosphatidate phosphatase			X
OG1.5_001990	EmuJ_000943900	Phosphoglucomutase			X						X
OG1.5_001999	EmuJ_000203000	Epidermal growth factor receptor kinase			X
OG1.5_001999	EmuJ_000203400	Collagen alpha 1V chain			X
OG1.5_001999	EmuJ_000524200	Collagen type XI alpha 2			X
OG1.5_002022	EmuJ_000422100	Retinol dehydrogenase 11						X
OG1.5_002023	EmuJ_000656400	Hepatocyte growth factor regulated tyrosine			X
OG1.5_002069	EmuJ_000939900	Exportin 7									X
OG1.5_002072	EmuJ_000851900	Receptor Mediated Endocytosis family member	X			X		X
OG1.5_002120	EmuJ_001199000	Succinate--CoA ligase [ADP/GDP-forming] subunit alpha, mitochondrial			X
OG1.5_002130	EmuJ_000727100	Mitochondrial trans 2 enoyl coenzyme A reductase							X
OG1.5_002134	EmuJ_000822700	Bile acid beta glucosidase			X
OG1.5_002134	EmuJ_000876700	Non lysosomal glucosylceramidase			X
OG1.5_002138	EmuJ_000485800	Antigen II/3 Ezrin-like protein; H17g protein tegumental antigen; Tegument protein							X			X
OG1.5_002138	EmuJ_000485800	Antigen II/3; Ezrin-like protein; H17g protein tegumental antigen; Tegument protein;		X	X	X		X
OG1.5_002176	EmuJ_000590700	Pyruvate dehydrogenase E1 component subunit alpha			X						X
OG1.5_002181	EmuJ_000239850	Glucan 14 alpha branching enzyme 1									X
OG1.5_002185	EmuJ_000380500	Syntaxin binding protein 1			X			X
OG1.5_002187	EmuJ_000749800	Eukaryotic translation initiation factor 5A			X	X					X
OG1.5_002189	EmuJ_000897100	Adenylyl cyclase-associated protein			X	X
OG1.5_002195	EmuJ_001123100	Ectonucleotide			X
OG1.5_002195	EmuJ_001123300	Polycystic kidney disease protein 2			X
OG1.5_002240	C01G12.5	No protein name									X
OG1.5_002240	C06E4.3	No protein name									X
OG1.5_002240	C06E4.6	No protein name									X
OG1.5_002240	D1054.8	No protein name									X
OG1.5_002240	F02C12.2	No protein name									X
OG1.5_002240	F12E12.11	No protein name									X
OG1.5_002240	F25D1.5	No protein name									X
OG1.5_002240	F26D2.15	No protein name									X
OG1.5_002240	F28H7.2	No protein name									X
OG1.5_002240	R05D8.10	No protein name									X
OG1.5_002240	R05D8.7	No protein name									X
OG1.5_002240	R05D8.8	No protein name									X
OG1.5_002240	R05D8.9	No protein name									X
OG1.5_002240	R08H2.1	No protein name									X
OG1.5_002240	T01G6.10	No protein name									X
OG1.5_002240	T01G6.1	No protein name									X
OG1.5_002240	W03F9.9	No protein name									X
OG1.5_002240	ZK829.1	No protein name									X
OG1.5_002244	EmuJ_000376500	Long chain fatty acid coenzyme A ligase 4			X
OG1.5_002247	EmuJ_000606100	Oxalate:formate antiporter			X
OG1.5_002247	EmuJ_000662500	Oxalate:formate antiporter			X
OG1.5_002261	EmuJ_000374800	Glutathione peroxidase			X					X
OG1.5_002298	EmuJ_000057700	Prominin protein			X
OG1.5_002299	EmuJ_000716600	Neutral alpha glucosidase AB			X
OG1.5_002304	EmuJ_000826900	Alpha 16 fucosyltransferase			X
OG1.5_002305	AgB07_g200	Small heat shock protein OV25-2							X	X	X
OG1.5_002305	AgR012_g222	Small heat shock protein OV25-1							X	X	X
OG1.5_002305	AgR031_g119	Small heat shock protein OV25-1							X	X	X
OG1.5_002308	EmuJ_000485700	Protein efr3 a			X
OG1.5_002315	EmuJ_000479600	Importin subunit alpha									X
OG1.5_002316	EmuJ_001107700	Niemann Pick C1 protein			X			X
OG1.5_002316	EmuJ_001107950	Niemann Pick C1 protein			X			X
OG1.5_002327	EmuJ_001000200	tRNA-splicing ligase RtcB homolog									X
OG1.5_002332	EmuJ_000675100	Aminoacylase 1			X
OG1.5_002332	EmuJ_000675100	Aminoacylase 1			X
OG1.5_002364	EmuJ_000534100	Propionyl coenzyme A carboxylase alpha chain						X		X	X
OG1.5_002373*	F58G6.1	Myc box-dependent-interacting protein 1										X
OG1.5_002376	EmuJ_000223300	Fibulin			X						X
OG1.5_002391	EmuJ_000979800	UDP glucuronic acid decarboxylase 1			X
OG1.5_002391	EmuJ_000979900	Zinc finger protein 91			X
OG1.5_002420	EmuJ_000301100	Expressed protein			X
OG1.5_002420	EmuJ_000732700	Phosphatidylinositol transfer protein			X
OG1.5_002430	EmuJ_000213200	Syntaxin 1a	X		X
OG1.5_002430	EmuJ_000746800	Syntaxin 1a	X		X
OG1.5_002431	EmuJ_001029800	Glycogen [starch] synthase			X						X
OG1.5_002432	EmuJ_000920600	Peptidyl-prolyl cis-trans isomerase		X	X	X	X		X	X	X
OG1.5_002436	EmuJ_000476300	Procollagen galactosyltransferase 2			X
OG1.5_002439	EmuJ_000787800	Aldo keto reductase family 1 member B4					X
OG1.5_002439	EmuJ_001163200	Aldo keto reductase family 1 member B4					X
OG1.5_002491	EmuJ_000686100	Glycerol-3-phosphate dehydrogenase [NAD(+)]									X
OG1.5_002496	EmuJ_000061400	Agrin			X
OG1.5_002501	EmuJ_000843500	UTP--glucose-1-phosphate uridylyltransferase			X					X	X
OG1.5_002502	EmuJ_000644500	Glycogen debranching enzyme			X				X		X
OG1.5_002512	EmuJ_000457900	Casein kinase ii subunit alpha			X
OG1.5_002519*	EmuJ_000880000	Laminin subunit beta-1			X						X
OG1.5_002521	EmuJ_000528900	Actin depolymerizing factor			X			X
OG1.5_002564	EmuJ_000531000	Heparan-sulfate 6-O-sulfotransferase			X
OG1.5_002565	EmuJ_000520000	Glutamyl tRNA synthetase cytoplasmic									X
OG1.5_002571	EmuJ_001028100	Dipeptidyl peptidase 3			X	X
OG1.5_002571	EmuJ_001028200	ATP dependent RNA helicase DHX37			X	X
OG1.5_002579	EmuJ_000056100	FERM central domain				X
OG1.5_002580	EmuJ_000348300	Asparaginyl tRNA synthetase cytoplasmic			X	X
OG1.5_002580	EmuJ_000348400	Expressed conserved protein			X	X
OG1.5_002580	EmuJ_000348500	Expressed conserved protein			X	X
OG1.5_002580	EmuJ_000348600	Asparaginyl tRNA synthetase cytoplasmic			X	X
OG1.5_002580	EmuJ_000348700	Asparaginyl tRNA synthetase			X	X
OG1.5_002580	EmuJ_000348800	Expressed conserved protein			X	X
OG1.5_002592	EmuJ_000233100	Pyrroline 5 carboxylate reductase			X
OG1.5_002594	EmuJ_000122200	Clathrin heavy chain			X						X
OG1.5_002595	EmuJ_000113500	Carbonyl reductase 1									X
OG1.5_002595	EmuJ_000115200	Carbonyl reductase 1									X
OG1.5_002596	EmuJ_000203600	Calcium binding protein 39			X
OG1.5_002639	EmuJ_000194000	Glycogenin 1			X	X	X			X	X
OG1.5_002641	EmuJ_000394700	Phosphatidylinositol 5 phosphate 4 kinase type 2			X
OG1.5_002645	EmuJ_000103100	Transketolase			X		X	X			X
OG1.5_002645	EmuJ_000103400	Transketolase			X		X	X			X
OG1.5_002647	EmuJ_000728100	Huntingtin interacting protein 1			X
OG1.5_002648	B0365.1	ATP-citrate synthase								X	X
OG1.5_002648	D1005.1	Probable ATP-citrate synthase								X	X
OG1.5_002648	F15E6.2a	No protein name								X	X
OG1.5_002648	F15E6.2b	No protein name								X	X
OG1.5_002660	EmuJ_000163100	Signal recognition particle 54 kDa protein			X
OG1.5_002662	EmuJ_000340400	Alpha-galactosidase			X
OG1.5_002662	EmuJ_000340500	Alpha-galactosidase			X
OG1.5_002703	EmuJ_000237700	Annexin			X	X	X	X
OG1.5_002703	EmuJ_001169900	Annexin			X	X	X	X
OG1.5_002704	EmuJ_000205300	Phosphorylase b kinase regulatory subunit									X
OG1.5_002706	EmuJ_000741700	Beta-galactosidase			X
OG1.5_002707	EmuJ_000907600	Regulator of microtubule dynamics protein						X
OG1.5_002726	EmuJ_001117000	Nucleoside diphosphate kinase			X
OG1.5_002729	EmuJ_000903100	Calsyntenin 1			X
OG1.5_002741	EmuJ_000382200	Ferritin		X	X		X	X				X
OG1.5_002742	EmuJ_000129600	Coatomer subunit gamma			X
OG1.5_002793	EmuJ_001050200	AP-2 complex subunit alpha			X
OG1.5_002800	EmuJ_000097800	Glutamine:fructose 6 phosphate aminotransferase			X						X
OG1.5_002806	EmuJ_000887500	Mitochondrial import receptor subunit tom34			X
OG1.5_002811	EmuJ_000247000	ATPase ASNA1 homolog									X
OG1.5_002826	EmuJ_000305900	Guanine nucleotide-binding protein G(Q) subunit alpha			X
OG1.5_002829	EmuJ_000693400	CC2D1B protein			X
OG1.5_002832	EmuJ_000803700	Mitogen-activated protein kinase				X
OG1.5_002832	EmuJ_000891000	Mitogen-activated protein kinase				X
OG1.5_002833	EmuJ_001025000	Kinesin-like protein									X
OG1.5_002838	EmuJ_000217900	Lysyl oxidase			X
OG1.5_002840	EmuJ_000393300	Alkaline phosphatase					X
OG1.5_002872	EmuJ_000644800	40S ribosomal protein S4									X
OG1.5_002874	EmuJ_000912200	Phosphoglycerate mutase							X
OG1.5_002878	EmuJ_000579800	Histone H3			X
OG1.5_002881	EmuJ_001028800	Lysosomal Pro X carboxypeptidase			X					X	X
OG1.5_002887	EmuJ_000417100	Cytosolic malate dehydrogenase		X	X			X	X	X	X	X
OG1.5_002896	EmuJ_000119000	26s protease regulatory subunit 7									X
OG1.5_002905	EmuJ_000961100	Slit 2 protein			X
OG1.5_002906	EmuJ_000347300	Ras protein Rab 27A	X		X			X
OG1.5_002908	EmuJ_000767200	Rab GDP dissociation inhibitor	X		X	X	X	X
OG1.5_002910	EmuJ_000685300	Cation chloride cotransporter						X
OG1.5_002957	EmuJ_000140900	T complex protein 1 subunit zeta			X			X
OG1.5_002959	EmuJ_000751400	LIM and SH3 domain protein 1									X
OG1.5_002965	EmuJ_000992300	Cytosolic non specific dipeptidase								X	X
OG1.5_002967	EmuJ_000791700	Thioredoxin peroxidase		X	X		X					X
OG1.5_002970	EmuJ_000125700	Vacuole membrane protein 1			X
OG1.5_002970	EmuJ_000125900	Thyroid hormone receptor interactor 10			X
OG1.5_002987	EmuJ_000261600	Fructose-1-6-bisphosphatase			X
OG1.5_002988	EmuJ_000723000	STAM binding protein						X
OG1.5_002998	EmuJ_000670200	Xylosyltransferase			X
OG1.5_003001	EmuJ_000155600	Aldo keto reductase family 1 member B4			X
OG1.5_003040	EmuJ_000605100	alpha-1,2-Mannosidase			X
OG1.5_003041	T02G5.7	No protein name									X
OG1.5_003041	T02G5.8	Acetyl-CoA acetyltransferase homolog, mitochondrial									X
OG1.5_003061	EmuJ_000843300	Acylamino acid releasing enzyme									X
OG1.5_003062*	R09E10.7	Zinc finger SWIM domain-containing protein 8							X
OG1.5_003063	EmuJ_000841300	Vinculin							X
OG1.5_003064	EmuJ_000126400	Glucose-6-phosphate 1-dehydrogenase			X						X
OG1.5_003065	EmuJ_000944700	Ras gtpase	X		X
OG1.5_003072	EmuJ_000095700	Ubiquitinyl hydrolase 1									X
OG1.5_003104*	EmuJ_000800700	Cell cycle control protein 50B			X
OG1.5_003105	EmuJ_001200400	Palmitoyltransferase			X	X
OG1.5_003113	EmuJ_000638000	Netrin 1			X
OG1.5_003119	EmuJ_000254700	ADP ribosylation factor						X
OG1.5_003119	EmuJ_000254750	ADP-ribosylation factor family						X
OG1.5_003127	EmuJ_000997550	Programmed cell death 6 interacting protein			X	X		X				X
OG1.5_003131	EmuJ_000736050	NAD(P)H-hydrate epimerase			X
OG1.5_003151	EmuJ_000334550	Peptidylprolyl isomerase				X
OG1.5_003162	EmuJ_000530400	Amine oxidase			X
OG1.5_003194	EmuJ_000506900	Propionyl coenzyme A carboxylase beta chain								X	X
OG1.5_003206	EmuJ_000658900	Hypothetical or predicted protein			X						X
OG1.5_003218	EmuJ_000772300	F-actin-capping protein subunit beta		X	X
OG1.5_003218	EmuJ_000772400	Pdz domain containing protein		X	X
OG1.5_003218	EmuJ_000772500	Centrosomal protein of 63 kDa Cep63 protein		X	X
OG1.5_003245	EmuJ_000058000	Translationally controlled tumor protein				X
OG1.5_003291	EmuJ_000365000	Ormdl protein			X
OG1.5_003303	EmuJ_000826700	T complex protein 1 subunit alpha			X						X
OG1.5_003304	EmuJ_000617100	V-type proton ATPase subunit					X	X				X
OG1.5_003311	T16G12.1	Putative aminopeptidase-2								X	X
OG1.5_003327	C37C3.6a	Papilin								X	X
OG1.5_003327	C37C3.6b	Papilin								X	X
OG1.5_003327	C37C3.6c	Papilin								X	X
OG1.5_003328	EmuJ_001083400	Aspartyl aminopeptidase			X			X			X
OG1.5_003335	EmuJ_000801400	Actin-related protein 2			X
OG1.5_003337	EmuJ_000683800	T complex protein 1 subunit theta			X			X
OG1.5_003342	EmuJ_000981800	Heat shock protein Hsp70			X
OG1.5_003348	EmuJ_001184100	Growth hormone regulated TBC protein 1 A				X
OG1.5_003349	EmuJ_001152900	Rho gdp dissociation inhibitor		X	X			X
OG1.5_003352	EmuJ_000321550	Acetyltransferase component of pyruvate dehydrogenase complex			X				X
OG1.5_003403	EmuJ_000901900	Beta-hexosaminidase			X					X
OG1.5_003404	EmuJ_000635200	Purine nucleoside phosphorylase						X
OG1.5_003404	EmuJ_000635700	Purine nucleoside phosphorylase						X
OG1.5_003404	EmuJ_000635800	Purine nucleoside phosphorylase						X
OG1.5_003422*	F54F3.1a	Nidogen-2									X
OG1.5_003422*	F54F3.1b	Nidogen-2									X
OG1.5_003422*	F54F3.1c	Nidogen-2									X
OG1.5_003431	EmuJ_000777200	Coatomer subunit beta			X
OG1.5_003435	EmuJ_001197300	Seryl tRNA Synthetase		X	X
OG1.5_003450	EmuJ_001193000	STE20 serine:threonine protein kinase			X
OG1.5_003504	EmuJ_000245600	Sulfhydryl oxidase			X
OG1.5_003516	EmuJ_000872100	T-complex protein 1 subunit gamma			X						X
OG1.5_003521	EmuJ_000789900	Beta mannosidase			X
OG1.5_003524	EmuJ_000909400	T-complex protein 1 subunit delta			X						X
OG1.5_003533	EmuJ_000870200	Dihydrolipoyl dehydrogenase									X
OG1.5_003543	EmuJ_000349200	Hypothetical or predicted protein	X	X	X	X
OG1.5_003543	EmuJ_000349500	Rab	X	X	X	X
OG1.5_003553	EmuJ_000231300	14-3-3 protein epsilon		X	X
OG1.5_003596	EmuJ_001021100	Cyclin y			X
OG1.5_003598	EmuJ_001190500	26s protease regulatory subunit 6a									X
OG1.5_003603	EmuJ_000165500	USP6 N terminal protein			X
OG1.5_003615	EmuJ_000524700	BRO1 domain containing protein BROX	X		X			X
OG1.5_003620	EmuJ_000025200	Programmed cell death protein			X	X	X	X
OG1.5_003620	EmuJ_000715700	Programmed cell death protein 6			X	X	X	X
OG1.5_003627	EmuJ_000704400	Alpha-mannosidase			X
OG1.5_003629	EmuJ_000063800	Importin 5			X						X
OG1.5_003634	EmuJ_001048900	Exocyst complex component 1			X
OG1.5_003639	EmuJ_000976200	ATP binding cassette sub family G			X
OG1.5_003648	F36H1.6	10-formyltetrahydrofolate dehydrogenase									X
OG1.5_003652	EmuJ_000514400	Dual specificity mitogen activated protein				X					X
OG1.5_003668	EmuJ_000618900	Fucosidase alpha L 1 tissue			X						X
OG1.5_003670	EmuJ_000828300	Ectonucleoside triphosphate diphosphohydrolase			X		X
OG1.5_003670	EmuJ_000828350	Ectonucleoside triphosphate diphosphohydrolase			X		X
OG1.5_003721*	M01F1.5	Proton myo-inositol cotransporter								X
OG1.5_003721*	Y51A2D.4	Proton myo-inositol cotransporter								X
OG1.5_003721*	Y51A2D.5	Proton myo-inositol cotransporter								X
OG1.5_003730	EmuJ_000314200	ATP binding cassette sub family B						X
OG1.5_003731	EmuJ_000107000	Transmembrane emp24 domain containing protein			X
OG1.5_003742	EmuJ_000440700	26s protease regulatory subunit s10b			X						X
OG1.5_003744	EmuJ_000871600	Dynactin subunit			X
OG1.5_003746	EmuJ_000339600	V-type proton ATPase subunit H										X
OG1.5_003754	EmuJ_000990600	Ras protein rab			X	X						X
OG1.5_003761	EmuJ_000486000	Ankyrin repeat domain containing protein 6	X		X	X		X			X
OG1.5_003761	EmuJ_000486200	Vacuolar protein sorting associated protein 4A	X		X	X		X			X
OG1.5_003778	EmuJ_000994000	Beta centractin									X
OG1.5_003782	EmuJ_000708600	Vacuolar protein sorting associated protein 52							X
OG1.5_003836	EmuJ_000223000	26S proteasome regulatory subunit T3									X
OG1.5_003842	EmuJ_000576700	T-complex protein 1 subunit eta			X					X	X
OG1.5_003858	EmuJ_000246500	Transforming protein RhoA								X	X
OG1.5_003858	EmuJ_001100700	Ras gtp binding protein rho1								X	X
OG1.5_003867	EmuJ_001127100	SH3 and multiple ankyrin repeat domains protein			X
OG1.5_003867	EmuJ_001127300	Translocation protein SEC63			X
OG1.5_003877	EmuJ_000994400	Actin interacting protein 1			X							X
OG1.5_003893	EmuJ_000144800	N-acyl-phosphatidylethanolamine-hydrolyzing phospholipase d			X
OG1.5_003960	EmuJ_001073700	Staphylococcal nuclease domain-containing protein									X
OG1.5_003960	EmuJ_001073800	SNase domain containing protein									X
OG1.5_003961	EmuJ_000416400	Triosephosphate isomerase	X		X	X			X			X
OG1.5_003972	EmuJ_000196100	Proteasome subunit alpha type			X					X	X
OG1.5_003976	EmuJ_000807900	Ral protein	X	X	X							X
OG1.5_003984	EmuJ_000459050	Prostaglandin H2 D isomerase			X
OG1.5_003987	EmuJ_000853000	Ribokinase									X
OG1.5_003989	EmuJ_000614200	DnaJ subfamily B			X
OG1.5_003991	EmuJ_000906700	RBR-type E3 ubiquitin transferase		X	X	X
OG1.5_003991	EmuJ_000906800	N ethylmaleimide sensitive factor attachment		X	X	X
OG1.5_003996	Smp_003230	Sh3 domain grb2-like protein B1 (Endophilin B1)					X
OG1.5_004001	EmuJ_000079200	Retinol dehydrogenase 11			X
OG1.5_004001	EmuJ_000079300	tRNA (adenine(58)-N(1))-methyltransferase catalytic subunit TRMT61A			X
OG1.5_004005	EmuJ_000170300	Guanylate kinase									X
OG1.5_004005	EmuJ_001029200	Guanylate kinase									X
OG1.5_004006	T01D3.6a	No protein name								X	X
OG1.5_004006	T01D3.6b	No protein name								X	X
OG1.5_004013	EmuJ_001032200	Aminotransferase class III; Ornithine aminotransferase;			X
OG1.5_004013	EmuJ_001032250	Aminotransferase class III; Ornithine aminotransferase;			X
OG1.5_004076	EmuJ_000101800	DnaJ subfamily A			X			X
OG1.5_004083	EmuJ_001186200	Peptidylprolyl isomerase									X
OG1.5_004086	EmuJ_000684950	Peptidyl prolyl cis trans isomerase CWC27								X	X
OG1.5_004097	C06B8.7	No protein name									X
OG1.5_004106	F19H8.1a	Alpha,alpha-trehalose-phosphate synthase [UDP-forming] 2									X
OG1.5_004106	ZK54.2a	Alpha,alpha-trehalose-phosphate synthase [UDP-forming] 1									X
OG1.5_004106	ZK54.2b	Alpha,alpha-trehalose-phosphate synthase [UDP-forming] 1									X
OG1.5_004116	EmuJ_000894300	Glyoxalase domain containing 4					X
OG1.5_004118	EmuJ_001015600	Peptidyl-prolyl cis-trans isomerase								X
OG1.5_004148*	EmuJ_000660900	IST-1			X			X
OG1.5_004148*	EmuJ_000661100	IST-1			X			X
OG1.5_004151	EmuJ_000113800	Eukaryotic translation elongation factor 1			X						X
OG1.5_004233	EmuJ_001007300	Nascent polypeptide associated complex subunit			X	X		X
OG1.5_004241	EmuJ_000342100	Exocyst complex component 5			X
OG1.5_004254	EmuJ_000915300	Ubiquitin carboxyl terminal hydrolase 4			X
OG1.5_004258	EmuJ_000682300	Proteasome subunit alpha type		X	X
OG1.5_004258	EmuJ_000682700	Proteasome subunit alpha type		X	X
OG1.5_004264	EmuJ_000429200	Protein phosphatase 1 regulatory subunit 7			X
OG1.5_004267	EmuJ_000256000	Dnaj protein subfamily b 1			X
OG1.5_004269	EmuJ_000410100	Dehydrogenase:reductase SDR family			X
OG1.5_004276	EmuJ_001185000	Malate dehydrogenase		X							X
OG1.5_004276	EmuJ_001185100	Malate dehydrogenase		X							X
OG1.5_004280	EmuJ_000972400	Leukotriene A 4 hydrolase			X
OG1.5_004283	EmuJ_000616500	Actin related protein 2:3 complex subunit 1A:1B			X
OG1.5_004286	EmuJ_000523800	Aldo keto reductase family 1 member B4								X	X	X
OG1.5_004294	EmuJ_000482700	Beta ureidopropionase			X
OG1.5_004298	EmuJ_000621300	Xaa Pro dipeptidase						X
OG1.5_004298	EmuJ_000921400	Xaa Pro dipeptidase						X
OG1.5_004319	EmuJ_000590200	Proteasome prosome macropain			X						X
OG1.5_004397	EmuJ_000151200	Ubiquitin carboxyl terminal hydrolase BAP1			X
OG1.5_004397	EmuJ_000151250	Actin protein 10			X
OG1.5_004422	EmuJ_001000650	Calpain 7 C02 family			X
OG1.5_004422	EmuJ_001000850	Hypothetical or predicted protein			X
OG1.5_004430	EmuJ_000373050	RAB6A member RAS oncolocus tag family			X
OG1.5_004432	EmuJ_000261400	Ras C3 botulinum toxin substrate 2			X	X						X
OG1.5_004446	EmuJ_000253000	Glutaminyl peptide cyclotransferase			X
OG1.5_004447	EmuJ_001016100	Secretory carrier-associated membrane protein			X
OG1.5_004455	EmuJ_000338600	Vesicular fusion protein nsf			X			X			X
OG1.5_004457	EmuJ_000094600	Protein disulfide-isomerase			X				X			X
OG1.5_004511	EmuJ_000535300	Glutathione s transferase mu					X	X
OG1.5_004511	EmuJ_000538300	Glutathione S-transferase; Glutathione transferase;					X	X
OG1.5_004524	EmuJ_000421800	26S proteasome non ATPase regulatory subunit 12									X
OG1.5_004529	EmuJ_001065100	NAD-dependent protein deacetylase			X
OG1.5_004535	EmuJ_000704000	Hydroxyacylglutathione hydrolase						X
OG1.5_004557	C04F6.1	Vitellogenin-5							X	X	X	X
OG1.5_004557	C42D8.2a	Vitellogenin-2							X	X	X	X
OG1.5_004557	C42D8.2b	Vitellogenin-2							X	X	X	X
OG1.5_004557	F59D8.1	Vitellogenin-3							X	X	X	X
OG1.5_004557	F59D8.2	Vitellogenin-4							X	X	X	X
OG1.5_004557	K07H8.6a	Vitellogenin-6							X	X	X	X
OG1.5_004557	K07H8.6c	Vitellogenin-6							X	X	X	X
OG1.5_004557	K09F5.2	Vitellogenin-1							X	X	X	X
OG1.5_004606	EmuJ_000433400	Vacuolar protein sorting associated protein 53				X
OG1.5_004626	EmuJ_000879900	Beta D xylosidase 2			X		X
OG1.5_004706	EmuJ_000127100	GTP-binding nuclear protein			X			X
OG1.5_004709	EmuJ_000535400	Carbonic anhydrase II			X
OG1.5_004716	EmuJ_001182700	Proteasome subunit alpha type			X			X	X	X	X
OG1.5_004725	EmuJ_000170200	Carboxypeptidase			X
OG1.5_004732	EmuJ_000638300	Superoxide dismutase [Cu-Zn]			X
OG1.5_004745	EmuJ_000517700	Probable mannose-6-phosphate isomerase			X
OG1.5_004747	EmuJ_000809800	Eukaryotic translation initiation factor 4E			X
OG1.5_004750	EmuJ_000794400	Zinc finger protein 84		X	X
OG1.5_004750	EmuJ_001090400	ETHE1 protein		X	X
OG1.5_004767	EmuJ_000545600	ATP dependent RNA helicase Ddx1									X
OG1.5_004775	EmuJ_000809400	Ras gtpase			X	X		X
OG1.5_004791	EmuJ_000702700	Chaperonin containing TCP1 subunit 2 beta			X				X
OG1.5_004796	EmuJ_001180600	Lipoxygenase domain containing protein			X
OG1.5_004800	EmuJ_000677800	Obg-like ATPase 1			X
OG1.5_004814	EmuJ_000970500	Cathepsin d lysosomal aspartyl protease			X
OG1.5_004816	EmuJ_000587600	Growth factor receptor bound protein 2			X
OG1.5_004819	EmuJ_000859400	Ras protein Rap 1b	X	X	X	X	X
OG1.5_004822	EmuJ_000778900	Aspartate aminotransferase						X				X
OG1.5_004833	EmuJ_000706100	Chloride channel protein						X
OG1.5_004833	EmuJ_000706200	Heat shock transcription factor						X
OG1.5_004842	EmuJ_001168700	von Willebrand factor A domain containing protein			X			X
OG1.5_004907	EmuJ_000995800	Lipase maturation factor			X
OG1.5_004917	EmuJ_000348100	Arginyl tRNA synthetase cytoplasmic			X
OG1.5_004920	EmuJ_000476900	GDP L fucose synthase			X
OG1.5_004922	EmuJ_001022300	Protein disulfide-isomerase		X	X
OG1.5_004965*	M51302643	Transforming growth factor-beta-induced protein ig-h3							X
OG1.5_004965*	M514_02643	Transforming growth factor-beta-induced protein ig-h3							X
OG1.5_004965*	TMUE_1000005815	Transforming growth factor-beta-induced protein ig-h3							X
OG1.5_004970	EmuJ_000668800	Prolyl endopeptidase			X
OG1.5_004980	EmuJ_001169400	Purple acid phosphatase			X							X
OG1.5_004983	EmuJ_000664000	WD repeat containing protein 60			X			X
OG1.5_004983	EmuJ_000664100	Tumor susceptibility locus tag 101 protein			X			X
OG1.5_004985	EmuJ_001167300	Ribosomal protein S3			X
OG1.5_005046	C03G6.13	No protein name										X
OG1.5_005046	C49G7.3	No protein name										X
OG1.5_005046	C49G7.4	No protein name										X
OG1.5_005046	F07C4.10	No protein name										X
OG1.5_005046	F07C4.11	No protein name										X
OG1.5_005046	F07C4.6	No protein name										X
OG1.5_005046	F16H6.3	No protein name										X
OG1.5_005046	F26D2.13	No protein name										X
OG1.5_005046	F26D2.14	No protein name										X
OG1.5_005046	F35E8.10	No protein name										X
OG1.5_005046	F35E8.13	No protein name										X
OG1.5_005046	F35E8.1	No protein name										X
OG1.5_005046	F35E8.6	No protein name										X
OG1.5_005046	F35E8.7	No protein name										X
OG1.5_005046	F35E8.9	No protein name										X
OG1.5_005046	T05B4.10	No protein name										X
OG1.5_005046	T05B4.11	No protein name										X
OG1.5_005046	T05B4.12	No protein name										X
OG1.5_005046	T05B4.13	No protein name										X
OG1.5_005046	T05B4.3	No protein name										X
OG1.5_005046	T05B4.8	No protein name										X
OG1.5_005046	T05B4.9	No protein name										X
OG1.5_005046	T06C12.14	No protein name										X
OG1.5_005046	Y46H3D.8	No protein name										X
OG1.5_005046	ZK218.11	No protein name										X
OG1.5_005046	ZK218.1	No protein name										X
OG1.5_005046	ZK218.3	No protein name										X
OG1.5_005046	ZK218.5	No protein name										X
OG1.5_005046	ZK218.7	No protein name										X
OG1.5_005127*	C54E4.2a	Testican-3									X
OG1.5_005127*	C54E4.2b	Testican-3									X
OG1.5_005127*	C54E4.2c	Testican-3									X
OG1.5_005145	EmuJ_000487700	Ferric chelate reductase			X
OG1.5_005147	EmuJ_000539900	ADP dependent glucokinase			X
OG1.5_005168	EmuJ_000777100	Aspartyl tRNA synthetase cytoplasmic			X
OG1.5_005169	EmuJ_000255300	Small GTP binding protein			X
OG1.5_005173	EmuJ_000864950	Proteasome subunit alpha type					X	X
OG1.5_005181	EmuJ_000412100	Neuroendocrine convertase 2			X
OG1.5_005193	Smp_017430	Tetraspanin					X
OG1.5_005193	Smp_335630	No protein name					X
OG1.5_005194	EmuJ_000421900	Zinc carboxypeptidase family protein			X
OG1.5_005205	EmuJ_000297500	Voltage dependent anion channel protein 2										X
OG1.5_005316	EmuJ_000655200	Inositol monophosphatase			X
OG1.5_005352	EmuJ_000929500	SPONdin extracellular matrix glycoprotein			X						X
OG1.5_005388	EmuJ_000062300	Proteasome subunit beta								X	X
OG1.5_005403	EmuJ_000775600	cAMP dependent protein kinase regulatory			X	X
OG1.5_005418	EmuJ_000252500	Proteasome prosome macropain subunit beta			X					X	X
OG1.5_005439	EmuJ_000622900	Purine nucleoside phosphorylase			X					X
OG1.5_005531	EmuJ_000264900	Stress induced phosphoprotein 1			X	X
OG1.5_005546	EmuJ_000750500	Proteasome subunit alpha type					X
OG1.5_005549	EmuJ_000622600	Receptor for egg jelly 6			X
OG1.5_005549	EmuJ_000622700	Polycystic kidney disease protein			X
OG1.5_005556	EmuJ_000468100	Palmitoyl protein thioesterase 1			X
OG1.5_005558	EmuJ_000814400	Subfamily M14A unassigned peptidase			X
OG1.5_005593	EmuJ_000470900	Synaptotagmin		X	X
OG1.5_005612	EmuJ_000092800	Transaldolase			X
OG1.5_005613	EmuJ_000374300	Leucyl aminopeptidase					X	X
OG1.5_005613	EmuJ_000855000	Leucyl aminopeptidase					X	X
OG1.5_005613	EmuJ_001031700	Leucyl aminopeptidase					X	X
OG1.5_005624	EmuJ_000244200	Ras protein Rab 7a			X
OG1.5_005633	EmuJ_000984800	UDP glucose 4 epimerase		X	X
OG1.5_005639	EmuJ_000597600	Serine:threonine protein kinase KDX1			X
OG1.5_005654	EmuJ_000616800	Ubiquitin conjugating enzyme			X
OG1.5_005776	EmuJ_000549800	Fatty acid binding protein FABP2				X	X					X
OG1.5_005776	EmuJ_000550000	Fatty acid binding protein FABP2				X	X					X
OG1.5_005776	EmuJ_002165500	Fatty acid binding protein FABP2				X	X					X
OG1.5_005794	EmuJ_001087900	Acetyl coenzyme A hydrolase transferase									X
OG1.5_005794	EmuJ_001088400	Acetyl coenzyme A hydrolase transferase									X
OG1.5_005795	AgB07_g013	No protein description										X
OG1.5_005795	AgR006_g212	No protein description										X
OG1.5_005795	AgR006_g214	No protein description										X
OG1.5_005795	EGAP2.3	Intestinal acid phosphatase								X	X
OG1.5_005812	EmuJ_001003300	Ras protein rab 8b	X		X
OG1.5_005831	F11G11.1	Probable glutathione S-transferase 8										X
OG1.5_005831	F11G11.2	Probable glutathione S-transferase 7										X
OG1.5_005842	EmuJ_000673600	Ankyrin repeat containing protein			X
OG1.5_005845	EmuJ_000162000	Deoxyribose phosphate aldolase									X
OG1.5_005868	EmuJ_000420200	Dual specificity protein phosphatase 14				X
OG1.5_005871	EmuJ_001118900	Cysteine and histidine rich domain containing protein									X
OG1.5_005886	EmuJ_000653900	Myophilin										X
OG1.5_005896*	Y76A2B.1a	Coronin-7										X
OG1.5_005896*	Y76A2B.1b	Coronin-7										X
OG1.5_005896*	Y76A2B.1c	Coronin-7										X
OG1.5_005896*	Y76A2B.1d	Coronin-7										X
OG1.5_005995	Smp_196700	Bardet-Biedl syndrome 2 protein homolog				X
OG1.5_006000	EmuJ_000096100	XK-related protein			X
OG1.5_006002	EmuJ_000455900	Density regulated protein				X
OG1.5_006009	F23B2.11	No protein name										X
OG1.5_006009	F23B2.12	No protein name										X
OG1.5_006009	Y116F11B.3	No protein name										X
OG1.5_006046	EmuJ_000135900	Protein DJ 1		X	X			X
OG1.5_006059	Y49E10.19	Anillin-like protein 1							X
OG1.5_006062*	EmuJ_000302000	Charged multivesicular body protein 1b			X			X
OG1.5_006071	EmuJ_000334400	Ubiquitin conjugating enzyme E2 N			X
OG1.5_006086	EmuJ_000440000	T-cell immunomodulatory protein		X	X		X
OG1.5_006089	EmuJ_001134100	Aspartate aminotransferase mitochondrial			X
OG1.5_006097	EmuJ_000689500	WW domain binding protein 2			X
OG1.5_006106	EmuJ_000630700	Vacuolar protein sorting-associated protein 28 homolog			X
OG1.5_006108	EmuJ_000453900	Syndecan binding protein syntenin			X		X	X
OG1.5_006109	EmuJ_001002700	Protein disulfide isomerase A6			X
OG1.5_006261*	F23C8.5a	Electron transfer flavoprotein subunit beta									X
OG1.5_006262	EmuJ_000395500	26S proteasome regulatory subunit S3									X
OG1.5_006291	EmuJ_000548900	TNF receptor associated factor 3			X
OG1.5_006303	EmuJ_000952100	Ras protein m ras			X							X
OG1.5_006304	Smp_029470	Thimet oligopeptidase (M03 family)					X
OG1.5_006304	Smp_029500	Thimet oligopeptidase (M03 family)					X
OG1.5_006325*	Y48A5A.2	Sentrin-specific protease 8										X
OG1.5_006330	EmuJ_000913300	Thioredoxin dependent peroxide reductase			X					X	X
OG1.5_006345	EmuJ_001120300	Proteasome subunit alpha type						X			X
OG1.5_006353	EmuJ_001122900	Large subunit ribosomal protein l7e			X
OG1.5_006367	EmuJ_000899000	Charged multivesicular body protein 2a	X		X			X
OG1.5_006370	EmuJ_000921800	Nardilysin			X
OG1.5_006370	EmuJ_000935700	Nardilysin			X
OG1.5_006370	EmuJ_002210500	Nardilysin			X
OG1.5_006372	EmuJ_000877400	Proteasome endopeptidase complex			X		X
OG1.5_006487	EmuJ_001073500	Protein lin 7 B			X
OG1.5_006493	EmuJ_000430800	Ras protein Rab 2A			X		X
OG1.5_006496	EmuJ_000540000	Ubiquitin thioesterase			X
OG1.5_006498	EmuJ_001073250	Lanc protein			X
OG1.5_006509	EmuJ_000187400	Leucine rich repeat containing protein 57										X
OG1.5_006514	EmuJ_000569800	ADP ribosylation factor protein 8B			X
OG1.5_006517	EmuJ_001029600	Ubiquitin carboxyl-terminal hydrolase									X
OG1.5_006537	EmuJ_000447500	Calcium binding protein p22			X
OG1.5_006538	F09G8.8	C-type lectin domain-containing protein 160								X	X
OG1.5_006538	F15D3.2	No protein name								X	X
OG1.5_006538	F35C5.5a	No protein name								X	X
OG1.5_006538	F35C5.5b	No protein name								X	X
OG1.5_006538	F35C5.6	No protein name								X	X
OG1.5_006538	F35C5.7	No protein name								X	X
OG1.5_006538	W02D7.2	No protein name								X	X
OG1.5_006538	Y39A1B.1	No protein name								X	X
OG1.5_006538	ZK666.5	No protein name								X	X
OG1.5_006538	ZK666.6	No protein name								X	X
OG1.5_006538	ZK666.7	No protein name								X	X
OG1.5_006547	EmuJ_001024400	Isochorismatase domain containing protein 2									X
OG1.5_006581	EmuJ_001095000	MACRO domain containing protein 2									X
OG1.5_006588	EmuJ_001185300	Ribose 5 phosphate isomerase			X
OG1.5_006593	EmuJ_001063800	Charged multivesicular body protein 5			X		X	X
OG1.5_006735	AgB01_g467	Carboxylic ester hydrolase								X
OG1.5_006735	AgB06_g006	No protein description								X
OG1.5_006735	AgB26_g004	Carboxylic ester hydrolase								X
OG1.5_006735	AgR017_g227	Esterase								X
OG1.5_006743	EmuJ_000110300	Chloride intracellular channel exc 4				X
OG1.5_006743	EmuJ_000714900	Zinc finger C2H2 type				X
OG1.5_006767	EmuJ_000604500	STIP1 y and U box containing protein 1			X
OG1.5_006817	Smp_008230	Putative rab-18						X
OG1.5_006818	EmuJ_000359800	Thioredoxin fold			X
OG1.5_006874	EmuJ_001079800	Multiple inositol polyphosphate phosphatase			X
OG1.5_007005	F27D4.1	Probable electron transfer flavoprotein subunit alpha, mitochondrial									X
OG1.5_007018	EmuJ_000919600	Stringent starvation protein A						X
OG1.5_007027*	R04B5.5	Sorbitol dehydrogenase								X	X
OG1.5_007027*	R04B5.6	Sorbitol dehydrogenase								X	X
OG1.5_007064	EmuJ_000186300	Neuronal calcium sensor			X
OG1.5_007064	EmuJ_001111000	Neuronal calcium sensor			X
OG1.5_007067	EmuJ_000631400	Protein farnesyltransferase alpha subunit									X
OG1.5_007072	EmuJ_001073400	Receptor expression-enhancing protein			X
OG1.5_007075*	EmuJ_000675600	Hypothetical or predicted protein						X				X
OG1.5_007078	Smp_014660	Rab-related GTP-binding protein						X
OG1.5_007230	EmuJ_001190700	Hypothetical or predicted protein					X
OG1.5_007230	EmuJ_001190800	Aquaporin 9 AQP 9 Small solute channel 1					X
OG1.5_007238	EmuJ_000449500	RAB14 member RAS oncolocus tag family		X	X
OG1.5_007242	AgB03_g439	No protein description								X	X
OG1.5_007242	AgR005_g095	No protein description								X	X
OG1.5_007242	AgR005_g096	C-type lectin protein 160								X	X
OG1.5_007242	AgR005_g097	No protein description								X	X
OG1.5_007242	AgR019X_g187	No protein description								X	X
OG1.5_007242	AgR207X_g001	No protein description								X	X
OG1.5_007256	EmuJ_000601400	Dihydrolipoamide acetyltransferase component of pyruvate dehydrogenase complex			X						X
OG1.5_007266	F57B10.3a	2,3-bisphosphoglycerate-independent phosphoglycerate mutase									X
OG1.5_007266	F57B10.3b	2,3-bisphosphoglycerate-independent phosphoglycerate mutase									X
OG1.5_007277	EmuJ_000637200	CD36 class B scavenger receptor			X
OG1.5_007278	EmuJ_001177600	ADP ribosylation factor 4			X
OG1.5_007289	EmuJ_001150600	Proteasome subunit beta									X
OG1.5_007292	EmuJ_000835500	Myosin essential light chain		X
OG1.5_007293	EmuJ_000826400	Synaptobrevin YKT6			X
OG1.5_007320	Smp_094190	Serine/threonine kinase				X
OG1.5_007516	D1053.1	Probable maleylacetoacetate isomerase										X
OG1.5_007516	Y53G8B.1	No protein name										X
OG1.5_007516	Y71F9AL.5	No protein name										X
OG1.5_007530*	Smp_347370	Beta-1,4-galactosyltransferase 2						X
OG1.5_007572	C25E10.9	No protein name									X
OG1.5_007582	M28.2	No protein name								X
OG1.5_007582	M28.4	No protein name								X
OG1.5_007582	M28.8	No protein name								X
OG1.5_007582	M28.9	No protein name								X
OG1.5_007586	EmuJ_000924400	Gamma soluble NSF attachment protein			X	X
OG1.5_007611	C01F6.6a	No protein name										X
OG1.5_007611	C01F6.6b	No protein name										X
OG1.5_007611	C01F6.6c	No protein name										X
OG1.5_007611	C01F6.6d	No protein name										X
OG1.5_007611	C01F6.6e	No protein name										X
OG1.5_007611	C01F6.6f	No protein name										X
OG1.5_007611	C01F6.6g	No protein name										X
OG1.5_007611	C01F6.6h	No protein name										X
OG1.5_007611	C01F6.6i	No protein name										X
OG1.5_007611	C01F6.6j	No protein name										X
OG1.5_007614	EmuJ_001064900	Proteasome subunit beta			X
OG1.5_007621	T07C4.5	Transthyretin-like protein 15								X	X
OG1.5_007621	Y5F2A.2	No protein name								X	X
OG1.5_007622	EmuJ_001006100	ADP ribosylation factor 6			X
OG1.5_007649	EmuJ_000767900	Cysteine rich hydrophobic domain 1 protein			X
OG1.5_007673	EmuJ_000796300	Coagulation factor 5 8 type C terminal			X
OG1.5_007830	EmuJ_000243800	Annexin		X	X
OG1.5_007830	EmuJ_000244000	Annexin		X	X
OG1.5_007954	EmuJ_001046100	Hypothetical or predicted protein			X
OG1.5_007954	EmuJ_001046200	Subfamily S1A unassigned peptidase S01 family			X
OG1.5_008101	EmuJ_000952600	Titin							X	X	X	X
OG1.5_008102	EmuJ_001120500	Cache domain containing protein			X
OG1.5_008129*	F53A2.7	3-ketoacyl-CoA thiolase, mitochondrial							X
OG1.5_008135	EmuJ_000592000	Adhesion regulating molecule 1									X
OG1.5_008178*	F32H2.5	Fatty acid synthase									X
OG1.5_008240	EmuJ_000733100	Prosaposin a preproprotein			X
OG1.5_008426	AgB01_g322	No protein description								X	X
OG1.5_008426	AgR003_g077	Chondroitin proteoglycan 2								X	X
OG1.5_008426	AgR005_g202	Immunosuppressive ovarian message protein								X	X
OG1.5_008426	AgR006_g125	No protein description								X	X
OG1.5_008426	AgR007_g256	No protein description								X	X
OG1.5_008426	AgR031_g018	No protein description								X	X
OG1.5_008426	AgR084_g004	No protein description								X	X
OG1.5_008449	EmuJ_000204800	Actin-related protein 2/3 complex subunit 4			X
OG1.5_008451	C06G8.2	Peptide transporter family 2										X
OG1.5_008451	K04E7.2	Peptide transporter family 1										X
OG1.5_008453	EmuJ_000734700	Troponin i					X
OG1.5_008466	H19M22.2a	No protein name									X
OG1.5_008466	H19M22.2b	No protein name									X
OG1.5_008466	H19M22.2c	No protein name									X
OG1.5_008466	H19M22.2d	No protein name									X
OG1.5_008489	EmuJ_000439000	1 acyl sn glycerol 3 phosphate acyltransferase			X
OG1.5_008495	EmuJ_000249300	Innexin			X
OG1.5_008495	EmuJ_000249400	Innexin			X
OG1.5_008495	EmuJ_000448500	Innexin			X
OG1.5_008540	EmuJ_000181100	Fascin 2			X
OG1.5_008546	EmuJ_000545700	Hexosyltransferase			X
OG1.5_008546	EmuJ_000545800	Beta 13 n galactosyltransferase			X
OG1.5_008546	EmuJ_000546000	Hexosyltransferase			X
OG1.5_008546	EmuJ_000548500	Hexosyltransferase			X
OG1.5_008546	EmuJ_002164800	Hexosyltransferase			X
OG1.5_008557	EmuJ_000757800	Alpha tocopherol transfer protein			X	X		X
OG1.5_008557	EmuJ_000757900	Alpha tocopherol transfer protein			X	X		X
OG1.5_008557	EmuJ_000758000	Alpha tocopherol transfer protein			X	X		X
OG1.5_008557	EmuJ_000758100	Alpha tocopherol transfer protein			X	X		X
OG1.5_008752	EmuJ_001142200	Galactokinase								X	X
OG1.5_008820	F28H1.2	No protein name								X	X
OG1.5_008820	F49D11.8	No protein name								X	X
OG1.5_008826	AgR015_g090	Plasma glutamate carboxypeptidase									X
OG1.5_008829*	Y39G10AR.9a	Proteasomal ATPase-associated factor 1									X
OG1.5_008829*	Y39G10AR.9b	Proteasomal ATPase-associated factor 1									X
OG1.5_008879*	F20D6.11	Apoptosis-inducing factor 3										X
OG1.5_008882	EmuJ_000701800	Basement membrane specific heparan sulfate		X	X
OG1.5_008898	EmuJ_000661600	Endonuclease:exonuclease:phosphatase family			X
OG1.5_008900	EmuJ_000682900	Niemann Pick C2 protein			X
OG1.5_008902	EmuJ_000725100	Maspardin			X
OG1.5_009157	EmuJ_001061600	Thioredoxin				X
OG1.5_009170	EmuJ_000162700	Carbonic anhydrase						X
OG1.5_009176*	R17.3a	Somatomedin-B and thrombospondin type-1 domain-containing protein									X
OG1.5_009176*	R17.3b	Somatomedin-B and thrombospondin type-1 domain-containing protein									X
OG1.5_009176*	R17.3c	Somatomedin-B and thrombospondin type-1 domain-containing protein									X
OG1.5_009186	EmuJ_001200300	Hedgehog			X
OG1.5_009256	EmuJ_000946600	Zinc transporter zip8			X
OG1.5_009264	EmuJ_000325400	Tegumental antigen				X	X
OG1.5_009270	EmuJ_000569300	Family S60 non peptidase ue S60 family			X
OG1.5_009275	EmuJ_000759900	Dendritic cell derived ubiquitin			X
OG1.5_009296	Smp_021460	Glutamine synthetase bacteria, putative						X
OG1.5_009296	Smp_133770	Putative glutamine synthetase bacteria						X
OG1.5_009547	Smp_045560	Annexin				X	X
OG1.5_009605	F52H3.7a	Galectin										X
OG1.5_009605	F52H3.7b	Galectin										X
OG1.5_009605	ZK892.1a	32 kDa beta-galactoside-binding lectin lec-3										X
OG1.5_009605	ZK892.1b	Galectin										X
OG1.5_009605	ZK892.1d	Galectin										X
OG1.5_009605	ZK892.1f	Galectin										X
OG1.5_009689	EmuJ_000446700	SPRY domain containing protein					X
OG1.5_009689	EmuJ_000609300	SPRY domain containing protein					X
OG1.5_009703	EmuJ_000721400	WD repeat containing protein 86			X
OG1.5_009842	M51301523	No protein description							X
OG1.5_009842	M51301527	No protein description							X
OG1.5_009842	M51301529	No protein description							X
OG1.5_009842	M51313741	No protein description							X
OG1.5_009842	M514_01527	No protein description							X
OG1.5_009842	M514_01529	No protein description							X
OG1.5_009842	M514_13741	No protein description							X
OG1.5_009842	M514_21214	No protein description							X
OG1.5_009842	M514_21369	No protein description							X
OG1.5_009842	M514_28028	No protein description							X
OG1.5_009842	M514_28063	No protein description							X
OG1.5_009842	M514_28173	No protein description							X
OG1.5_009842	M514_28288	No protein description							X
OG1.5_009842	M514_28309	No protein description							X
OG1.5_009842	M514_28310	No protein description							X
OG1.5_009842	M514_28447	No protein description							X
OG1.5_009842	TMUE_2000006593	No protein description							X
OG1.5_009842	TMUE_2000008930	No protein description							X
OG1.5_009842	TMUE_2000008931	No protein description							X
OG1.5_009842	TMUE_2000008933	No protein description							X
OG1.5_009965	Y52B11A.8	Phospholipase A2-like protein Y52B11A.8										X
OG1.5_010022	F19F10.3	No protein name								X	X
OG1.5_010022	R102.1	No protein name								X	X
OG1.5_010022	R102.2	No protein name								X	X
OG1.5_010022	Y41E3.6	No protein name								X	X
OG1.5_010119	EmuJ_000127000	Hypothetical or predicted protein			X		X	X
OG1.5_010121	EmuJ_000378200	Leucine rich repeat containing protein 23						X
OG1.5_010135	EmuJ_000864700	Prostamide:prostaglandin F synthase				X
OG1.5_010464	C47F8.4	Galactosylgalactosylxylosylprotein 3-beta-glucuronosyltransferase									X
OG1.5_010464	C54C8.5	Galactosylgalactosylxylosylprotein 3-beta-glucuronosyltransferase									X
OG1.5_010464	E03H4.12	Galactosylgalactosylxylosylprotein 3-beta-glucuronosyltransferase									X
OG1.5_010464	T09E11.1	Galactosylgalactosylxylosylprotein 3-beta-glucuronosyltransferase									X
OG1.5_010464	T15D6.7	Galactosylgalactosylxylosylprotein 3-beta-glucuronosyltransferase									X
OG1.5_010464	W07G9.2a	Galactosylgalactosylxylosylprotein 3-beta-glucuronosyltransferase									X
OG1.5_010464	W07G9.2b	Galactosylgalactosylxylosylprotein 3-beta-glucuronosyltransferase									X
OG1.5_010464	W07G9.2c	Galactosylgalactosylxylosylprotein 3-beta-glucuronosyltransferase									X
OG1.5_010500	R13H4.2a	No protein name									X
OG1.5_010500	R13H4.2c	No protein name									X
OG1.5_010500	R13H4.2e	No protein name									X
OG1.5_010525	F36H2.3a	No protein name										X
OG1.5_010525	F36H2.3b	No protein name										X
OG1.5_010525	F36H2.3c	No protein name										X
OG1.5_010525	F36H2.3d	No protein name										X
OG1.5_010525	F36H2.3e	No protein name										X
OG1.5_010525	F36H2.3f	No protein name										X
OG1.5_010525	F36H2.3g	No protein name										X
OG1.5_010525	F36H2.3h	No protein name										X
OG1.5_010525	F36H2.3i	No protein name										X
OG1.5_010539	EmuJ_000935200	Synaptic vesicle membrane protein VAT 1			X
OG1.5_010539	EmuJ_000935300	GRIP1 associated protein 1			X
OG1.5_010550	AgR018X_g173	No protein description									X
OG1.5_010559	Smp_091240	Voltage-dependent anion-selective channel,putative						X
OG1.5_010587	F02A9.2a	Fatty-acid and retinol-binding protein 1								X	X
OG1.5_010629	EmuJ_000763300	Paramyosin		X
OG1.5_010636	EmuJ_001036600	Telomerase protein component 1		X	X
OG1.5_010640	EmuJ_001115400	Hypothetical or predicted protein		X	X
OG1.5_010640	EmuJ_001115500	Protein tweety homolog		X	X
OG1.5_010993*	T05C3.5	DnaJ homolog subfamily A member 2									X
OG1.5_011005	EmuJ_000456150	Lysosomal Pro X carboxypeptidase			X
OG1.5_011037*	ZK829.7	Calcium-regulated heat stable protein 1									X
OG1.5_011149	T25B6.2	No protein name										X
OG1.5_011195	EmuJ_000059500	Glycoside hydrolase subgroup catalytic core			X			X
OG1.5_011217	EmuJ_000762900	Alpha tocopherol transfer protein				X
OG1.5_011551	EmuJ_000967700	Dna replication factor cdt1			X
OG1.5_011551	EmuJ_000967800	Ribosomal protein S1 RNA binding domain			X
OG1.5_011551	EmuJ_000967900	Cathepsin L			X
OG1.5_011564	EmuJ_000305400	Transgelin			X
OG1.5_011635	EmuJ_001045100	Protocadherin 9			X
OG1.5_011686	W09H1.6a	32 kDa beta-galactoside-binding lectin								X	X
OG1.5_011686	W09H1.6b	Galectin								X	X
OG1.5_011737	F53F1.2	No protein name									X
OG1.5_011789	EmuJ_000343000	Neurogenic locus notch protein			X
OG1.5_011799	EmuJ_000751800	Folate receptor beta			X
OG1.5_011803	EmuJ_001168100	Amino acid transporter	X
OG1.5_011803	EmuJ_001168200	Amino acid transporter	X
OG1.5_011803	EmuJ_001168300	Amino acid transporter	X
OG1.5_011804	EmuJ_000835100	MORN repeat containing protein 5						X
OG1.5_011814	EmuJ_001081600	Slit 1 protein			X
OG1.5_011816	EmuJ_001181500	PolyADP ribose glycohydrolase ARH3						X
OG1.5_012172	EmuJ_001132700	Polyu specific endoribonuclease			X
OG1.5_012289	EmuJ_000468500	Chmp1 chromatin modifying protein			X
OG1.5_012443	EmuJ_000843800	MFS transporter ceroid lipofuscinosis neuronal			X
OG1.5_012443	EmuJ_001184800	MFS transporter ceroid lipofuscinosis neuronal			X
OG1.5_012462	EmuJ_000706600	Isoamyl acetate hydrolyzing esterase 1			X
OG1.5_012969	ZC412.3a	No protein name									X
OG1.5_013031	F42F12.4	1,2-dihydroxy-3-keto-5-methylthiopentene dioxygenase									X
OG1.5_013102	EmuJ_000494800	Alpha glucosidase			X
OG1.5_013107	K03E6.6	Profilin-3								X	X
OG1.5_013111	C08H9.1	Uncharacterized serine carboxypeptidase C08H9.1								X	X
OG1.5_013111	F32A5.3	Uncharacterized serine carboxypeptidase F32A5.3								X	X
OG1.5_013145	F11E6.6	No protein name										X
OG1.5_013278	EmuJ_000159200	Cystatin B Stefin B						X
OG1.5_013281	EmuJ_000205700	Mechanosensory protein 2			X
OG1.5_013874	C01F1.3a	No protein name									X
OG1.5_013985	F53B6.1	Tetraspanin-15										X
OG1.5_013992	Y69E1A.5	No protein name									X
OG1.5_014027	EmuJ_000255800	Egf domain protein			X
OG1.5_014078	Y73F8A.6	No protein name									X
OG1.5_014158	EmuJ_000549500	Discoidin domain containing receptor 2			X
OG1.5_014162	EmuJ_000056650	EGF region			X
OG1.5_014162	EmuJ_000056700	Expressed protein			X
OG1.5_014186	Smp_032520	Putative lysosome-associated membrane glycoprotein					X	X
OG1.5_014186	Smp_073400	Putative lysosome-associated membrane glycoprotein					X	X
OG1.5_014193	EmuJ_000606700	GPI anchored surface glycoprotein					X
OG1.5_014197	EmuJ_000631500	Synaptotagmin protein 4			X
OG1.5_014205	EmuJ_000827500	Protocadherin X			X
OG1.5_014205	EmuJ_000878500	Protocadherin 9			X
OG1.5_014217	EmuJ_001058700	Hypothetical or predicted protein			X
OG1.5_014843	F54F11.2a	No protein name								X	X
OG1.5_014843	F54F11.2b	No protein name								X	X
OG1.5_014926	Y39A3CL.6	No protein name									X
OG1.5_014939	C29E4.5a	Putative protein tag-250									X
OG1.5_015127	C09B8.6a	No protein name									X
OG1.5_015127	C09B8.6b	No protein name									X
OG1.5_015144	C35C5.4a	No protein name										X
OG1.5_015170	EmuJ_000890800	FERM domain containing protein 3			X
OG1.5_015217	C56A3.7a	Caveolin-2										X
OG1.5_015217	C56A3.7b	Caveolin-2										X
OG1.5_015217	C56A3.7c	Caveolin-2										X
OG1.5_015217	C56A3.7d	Caveolin-2										X
OG1.5_015248	EmuJ_000085400	Mastin			X
OG1.5_015248	EmuJ_000085500	Expressed conserved protein			X
OG1.5_015259	EmuJ_000206400	C type lectin domian containing protein			X
OG1.5_015286	Smp_101970	Putative placenta-specificprotein 8 protein (C15 protein) (Onzin)					X	X
OG1.5_015286	Smp_244390	No protein name					X
OG1.5_015306	EmuJ_000873800	Universal stress protein						X
OG1.5_015362	HPOL_0000090601	No protein description										X
OG1.5_015362	HPOL_0001202901	No protein description										X
OG1.5_015362	HPOL_0001203101	No protein description										X
OG1.5_015362	HPOL_0001203201	No protein description										X
OG1.5_015362	HPOL_0001203301	No protein description										X
OG1.5_016039	Smp_048230	Putative high-affinity copper uptake protein					X
OG1.5_016044	M02D8.1	No protein name								X	X
OG1.5_016323	EmuJ_000221200	UbxPUB domain containing protein			X
OG1.5_016323	EmuJ_000221400	Dual specificity mitogen activated protein			X
OG1.5_016323	EmuJ_000221500	Inhibitor of growth protein			X
OG1.5_016418	D915_05063	14-3-3 protein						X
OG1.5_016422	T11F8.3a	No protein name									X
OG1.5_016422	T11F8.3b	No protein name									X
OG1.5_016454	Y55B1AR.1	Galectin								X	X
OG1.5_016474	EmuJ_000297300	BC026374 protein (S09 family)			X
OG1.5_016538	EmuJ_000111700	Complement C1q tumor necrosis factor			X
OG1.5_016543	EmuJ_000176400	Fras1 related extracellular matrix protein			X
OG1.5_016553	EmuJ_000264650	Hypothetical transcript		X	X
OG1.5_016553	EmuJ_000264700	Bravo-like intracellular region		X	X
OG1.5_016563	EmuJ_000570400	Protocadherin 1			X
OG1.5_016606	EmuJ_001190600	Collagen alpha v chain			X
OG1.5_017592	EmuJ_000962000	Oncosphere protein tso22					X
OG1.5_017609	R90.2	No protein name										X
OG1.5_017730	EmuJ_000761500	Gamma glutamyltransferase 1			X
OG1.5_017799	K03H1.3	Transthyretin-like protein 3										X
OG1.5_017799	K03H1.4	Transthyretin-like protein 2										X
OG1.5_017812	EmuJ_000575900	Basement membrane specific heparan sulfate			X
OG1.5_017825	AgR056_g040	No protein description								X	X
OG1.5_017825	AgR056_g041	No protein description								X	X
OG1.5_017827	F52E1.7a	No protein name									X
OG1.5_017827	F52E1.7b	No protein name									X
OG1.5_017854	EmuJ_000993600	DnaJ subfamily C B			X
OG1.5_017864	EmuJ_000824000	Estrogen regulated protein EP45, Serine protease inhibitor 2b;			X
OG1.5_017864	EmuJ_000824000	Estrogen regulated protein EP45; Serine protease inhibitor 2b;						X
OG1.5_017912	EmuJ_000041300	Annexin	X	X	X	X	X	X
OG1.5_017919	EmuJ_000096600	Tissue type plasminogen activator			X
OG1.5_017925	EmuJ_000179600	Rhophilin 2			X
OG1.5_017926	EmuJ_000184100	Sarcoplasmic calcium binding protein			X
OG1.5_017957	EmuJ_000570000	Potassium voltage gated channel subfamily D			X
OG1.5_017977	EmuJ_000729300	Procollagen type XV			X
OG1.5_017994	EmuJ_001060700	Fibrillar collagen chain FAp1 alpha			X
OG1.5_017999	EmuJ_000844600	Zinc finger RING type			X
OG1.5_018020	EmuJ_000990100	Lachesin			X
OG1.5_018040	EmuJ_001110700	Lethal giant larvae			X
OG1.5_018560	M51311166	No protein description							X
OG1.5_018560	M51311170	No protein description							X
OG1.5_018560	M51311842	No protein description							X
OG1.5_018560	M51311843	No protein description							X
OG1.5_018560	M51313515	No protein description							X
OG1.5_018560	M514_11842	No protein description							X
OG1.5_018560	M514_11843	No protein description							X
OG1.5_018560	M514_13515	No protein description							X
OG1.5_018560	M514_23673	No protein description							X
OG1.5_018560	TMUE_2000006463	No protein description							X
OG1.5_018953	C44F1.3	Galectin								X	X
OG1.5_018985	AgB03_g441	No protein description								X	X
OG1.5_018985	AgB03_g445	No protein description								X	X
OG1.5_018985	AgB03_g446	No protein description								X	X
OG1.5_019012	AgB06_g154	No protein description									X
OG1.5_019012	AgR005_g211	No protein description									X
OG1.5_019012	AgR006_g030	No protein description									X
OG1.5_019012	AgR006_g287	No protein description									X
OG1.5_019012	AgR029_g127	No protein description									X
OG1.5_019065	EmuJ_000205000	Protocadherin 1			X
OG1.5_019175	EmuJ_000170100	Expressed conserved protein			X
OG1.5_019216	EmuJ_000156400	Aldo keto reductase family 1 member B4			X
OG1.5_019236	F44E2.8	No protein name									X
OG1.5_019291	EmuJ_000612000	Guanine nucleotide binding protein subunit beta			X			X
OG1.5_019313	C03F11.3	No protein name										X
OG1.5_019356	F48E3.4	No protein name									X
OG1.5_019381	EmuJ_000241300	Glypican			X
OG1.5_019386	EmuJ_000205500	Calpain 5			X
OG1.5_019399	EmuJ_000086300	Fras1 related extracellular matrix protein			X
OG1.5_019552	EmuJ_000222600	Armadillo type fold			X
OG1.5_019556	EmuJ_000243600	Annexin		X	X
OG1.5_019560	EmuJ_000315600	Ferritin					X
OG1.5_019564	EmuJ_000340700	Glycogen synthase kinase 3				X
OG1.5_019591	EmuJ_000566700	Diagnostic antigen gp50		X	X
OG1.5_019591	EmuJ_001120700	Diagnostic antigen gp50		X	X
OG1.5_019591	EmuJ_001120900	Diagnostic antigen gp50		X	X
OG1.5_019591	EmuJ_001201600	Diagnostic antigen gp50		X	X
OG1.5_019598	EmuJ_000596300	Expressed conserved protein			X
OG1.5_019647	EmuJ_000816800	Fibroblast growth factor receptor 1			X
OG1.5_019648	EmuJ_000821200	WIF domain			X
OG1.5_019649	EmuJ_000824400	Gynecophoral canal protein			X
OG1.5_019686	EmuJ_000995400	Ras GTP binding protein 4b			X
OG1.5_019688	EmuJ_001009500	Synaptotagmin 2			X		X
OG1.5_019709	EmuJ_001146700	Retinaldehyde binding protein			X			X
OG1.5_020928	AgB15X_g056	Dual specificity mitogen-activated protein kinase kinase hemipterous								X	X
OG1.5_020972	M51310396	No protein description							X
OG1.5_020972	M514_19964	No protein description							X
OG1.5_020972	TMUE_3000011759	No protein description							X
OG1.5_020972	TMUE_3000011760	No protein description							X
OG1.5_021155	AgR015_g155	Apolipophorin							X	X	X
OG1.5_021305	EmuJ_000412200	Synaptosomal associated protein				X
OG1.5_021333	EmuJ_000500600	Leucine rich repeat containing protein 15			X
OG1.5_021368	Smp_170300	Putative short chain dehydrogenase				X
OG1.5_021425	EmuJ_001128000	Target SNARE coiled coil region			X
OG1.5_021500	Smp_156910	No protein name				X
OG1.5_021518	EmuJ_000178100	Activin; Tgf beta family;			X
OG1.5_021537	EmuJ_000236400	Major egg antigen p40			X
OG1.5_021585	EmuJ_000494200	MAGUK p55 subfamily			X
OG1.5_021662	EmuJ_000834300	Tetraspanin			X
OG1.5_021690	EmuJ_000928050	Guanylate cyclase			X
OG1.5_021706	EmuJ_000977600	p2X purinoceptor 4			X
OG1.5_021756	EmuJ_001110500	Expressed protein		X	X
OG1.5_021756	EmuJ_001110600	Expressed protein		X	X
OG1.5_021764	EmuJ_001145700	Malic enzyme			X
OG1.5_021769	EmuJ_001181300	Serine:threonine protein kinase PAK 3				X
OG1.5_021771	EmuJ_001188600	Syntaxin binding protein 1		X	X	X
OG1.5_021797	Smp_031880	Basigin related; Basigin related; Ig domain-containing protein; Ig domain-containing protein;					X
OG1.5_021868*	HPOL_0001827001	Aspartic protease 2										X
OG1.5_021868*	HPOL_0001827201	Aspartic protease 2										X
OG1.5_021868*	HPOL_0002004401	Aspartic protease 2										X
OG1.5_023273	F33C8.4	No protein name									X
OG1.5_023372	T23H4.3	Zinc metalloproteinase nas-5										X
OG1.5_023476	Y71H2B.7	No protein name										X
OG1.5_023543	C14A11.1	Tetraspanin							X
OG1.5_023590	AgR044_g038	Serpin-like protein								X	X
OG1.5_023612	JC8.14	No protein name								X	X
OG1.5_023852	EmuJ_000059800	Tegumental protein	X	X	X		X
OG1.5_023870	EmuJ_000700400	Protocadherin alpha 4 unspliced			X
OG1.5_023881	EmuJ_000173300	Rabb and c			X
OG1.5_023902	EmuJ_000228150	Hypothetical transcript			X
OG1.5_023913	EmuJ_000263700	Growth factor receptor bound protein 7			X
OG1.5_023913	EmuJ_000264300	No protein name			X
OG1.5_023917	EmuJ_000318600	Netrin receptor DCC			X
OG1.5_023925	EmuJ_000364000	14-3-3 protein beta:alpha		X	X
OG1.5_023973	EmuJ_000551000	Fatty acids and retinol binding protein			X
OG1.5_024002	EmuJ_000007100	L-lactate dehydrogenase			X
OG1.5_024002	EmuJ_000660800	L-lactate dehydrogenase			X
OG1.5_024002	EmuJ_000661000	L-lactate dehydrogenase			X
OG1.5_024054	EmuJ_000904200	Betaine aldehyde dehydrogenase			X
OG1.5_024055	EmuJ_000907500	Protein Wnt			X
OG1.5_024063	EmuJ_000932700	Protein quiver			X
OG1.5_024086	EmuJ_001001100	Fasciclin 1			X
OG1.5_024088	EmuJ_001018600	Expressed conserved protein		X	X	X
OG1.5_024172	D915_11712	CUB domain protein						X
OG1.5_024172	D915_12717	CUB domain protein						X
OG1.5_024172	D915_13843	No protein description						X
OG1.5_024172	D915_15248	No protein description						X
OG1.5_024172	D915_15594	No protein description						X
OG1.5_024172	D915_15804	No protein description						X
OG1.5_024172	D915_15950	No protein description						X
OG1.5_025101	M51313869	No protein description							X
OG1.5_025101	M514_13869	No protein description							X
OG1.5_025101	TMUE_0000001011	No protein description							X
OG1.5_025101	TMUE_3000011735	No protein description							X
OG1.5_025101	TMUE_3000011934	No protein description							X
OG1.5_025101	TMUE_3000011956	No protein description							X
OG1.5_025101	TMUE_3000013875	No protein description							X
OG1.5_025116	M51310322	No protein description							X
OG1.5_025116	M51310436	No protein description							X
OG1.5_025116	M51311846	No protein description							X
OG1.5_025116	M51311878	No protein description							X
OG1.5_025116	M514_18465	No protein description							X
OG1.5_025116	TMUE_3000011033	No protein description							X
OG1.5_025116	TMUE_3000013389	No protein description							X
OG1.5_025889	EmuJ_000827550	Glycolipid transfer protein			X
OG1.5_026072	AgR001_g354	Heat shock protein Hsp-12.2									X
OG1.5_026171	Smp_083870	PwLAP aminopeptidase (M17 family)					X
OG1.5_026171	Smp_332190	PwLAP aminopeptidase (M17 family)					X
OG1.5_026201	EmuJ_001056750	Coronin			X
OG1.5_026201	EmuJ_001056800	C2 calcium lipid binding region CaLB			X
OG1.5_026387	AgR045_g026	Chondroitin proteoglycan-2									X
OG1.5_026417	B0222.5	No protein name										X
OG1.5_026473	EmuJ_000060900	Endophilin B2			X
OG1.5_026708	T25C12.3	No protein name										X
OG1.5_026761	EmuJ_000989900	Tetraspanin			X
OG1.5_026801	EmuJ_000212700	Major egg antigen p40 Putative hsp20;	X
OG1.5_026801	EmuJ_000212700	Major egg antigen p40; Putative hsp20;		X	X
OG1.5_026965	EmuJ_000925300	Annexin			X
OG1.5_026996	EmuJ_001026000	Hypothetical or predicted protein			X
OG1.5_027065	D915_02591	CUB domain protein						X
OG1.5_027065	D915_02592	No protein description						X
OG1.5_027065	D915_02593	CUB domain protein						X
OG1.5_027065	D915_02594	No protein description						X
OG1.5_027065	D915_09960	No protein description						X
OG1.5_027065	D915_09961	CUB domain protein						X
OG1.5_028247	M51305515	No protein description							X
OG1.5_028247	M514_05515	No protein description							X
OG1.5_028247	TMUE_2000006499	No protein description							X
OG1.5_028247	TMUE_2000006862	No protein description							X
OG1.5_028247	TMUE_2000006863	No protein description							X
OG1.5_028247	TMUE_2000006865	No protein description							X
OG1.5_029498	AgB16X_g046	No protein description								X	X
OG1.5_029929	AgR044_g018	No protein description									X
OG1.5_029964	AgR059_g022	Acetyltransferase component of pyruvate dehydrogenase complex									X
OG1.5_030494	EmuJ_000041200	Annexin		X	X	X	X
OG1.5_030568	EmuJ_000411400	Hypothetical or predicted protein			X
OG1.5_030582	EmuJ_000474200	Aromatic amino acid decarboxylase			X
OG1.5_030597	EmuJ_000624400	Phospholipid scramblase			X
OG1.5_030608	EmuJ_000550800	Endophilin B1	X	X	X
OG1.5_030619	EmuJ_000624850	CDP diacylglycerol glycerol 3 phosphate			X
OG1.5_030637	EmuJ_000684200	Lipid transport protein N terminal			X
OG1.5_030658	Smp_179930	Syntaxin, putative				X
OG1.5_030703	EmuJ_000922600	Tau tubulin kinase 1			X
OG1.5_030710	EmuJ_000941000	Dynein light chain		X	X
OG1.5_030814	Smp_075400	No protein name				X	X	X
OG1.5_030814	Smp_075420	No protein name				X	X	X
OG1.5_030838	Smp_162360	Myoglobin 1, putative						X
OG1.5_030904	Smp_011560	Putative tetraspanin					X
OG1.5_032741	M51307919	No protein description							X
OG1.5_032741	M51307927	No protein description							X
OG1.5_032741	M51313871	No protein description							X
OG1.5_032741	M514_18321	No protein description							X
OG1.5_032741	TMUE_2000007235	No protein description							X
OG1.5_034335	AgB06_g117	No protein description									X
OG1.5_034340	AgB06_g177	No protein description								X
OG1.5_034515	M51307635	No protein description							X
OG1.5_034515	M514_07635	No protein description							X
OG1.5_034515	M514_28136	No protein description							X
OG1.5_034515	TMUE_3000012286	No protein description							X
OG1.5_034898	AgR023_g102	No protein description								X	X
OG1.5_035032	D915_12534	Lipocalin / cytosolic fatty-acid binding protein						X
OG1.5_035350	F01G10.7	Lipase										X
OG1.5_035835	EmuJ_000122100	Profilin		X	X
OG1.5_035912	EmuJ_000184900	Glycoprotein Antigen 5		X	X
OG1.5_035926	EmuJ_000193700	Annexin	X	X	X
OG1.5_035967	EmuJ_000226500	Galectin carbohydrate recognition domain		X	X
OG1.5_035991	EmuJ_000236500	Major egg antigen		X	X
OG1.5_036009	EmuJ_000246600	Transforming protein RhoA	X		X
OG1.5_036074	Smp_086480	Antigen Sm21.7				X	X
OG1.5_036081	EmuJ_000330900	Nervana 2			X
OG1.5_036097	EmuJ_000338500	Crumbs 1			X
OG1.5_036113	EmuJ_000352000	Dual specificity			X
OG1.5_036122	EmuJ_000355700	Tetraspanin			X
OG1.5_036163	EmuJ_000393000	Sj ts4 protein			X
OG1.5_036164	EmuJ_000393400	Alkaline phosphatase			X
OG1.5_036183	EmuJ_000417200	Fatty acid binding protein FABP2			X
OG1.5_036270	EmuJ_000469100	Proto oncolocus tag tyrosine protein kinase receptor			X
OG1.5_036271	EmuJ_000469500	Amino acid transporter			X
OG1.5_036356	EmuJ_000528000	Vesicle associated membrane protein			X
OG1.5_036417	EmuJ_000585200	RhoGAP domain containing protein			X
OG1.5_036417	EmuJ_000585400	Expressed protein			X
OG1.5_036485	EmuJ_000635100	Protein TFG			X
OG1.5_036510	EmuJ_000661800	Oxalate:formate antiporter			X
OG1.5_036521	EmuJ_000666500	Thioredoxin fold		X	X
OG1.5_036539	EmuJ_000685100	Leucine rich repeat containing protein 16C		X	X
OG1.5_036540	EmuJ_000685900	Glutathione S transferase			X
OG1.5_036631	EmuJ_000756700	Expressed conserved protein	X
OG1.5_036631	EmuJ_000756700	Expressed conserved protein		X	X
OG1.5_036662	EmuJ_000773000	Hypothetical or predicted protein			X
OG1.5_036712	EmuJ_000801500	Glycogenin 1			X
OG1.5_036731	EmuJ_000811100	Universal stress protein			X
OG1.5_036737	EmuJ_000815700	Casein kinase I alpha			X
OG1.5_036747	EmuJ_000824100	Estrogen regulated protein EP45; Serine protease inhibitor 3;		X	X
OG1.5_036787	EmuJ_000849400	Glutamate receptor ionotropic kainate 3			X
OG1.5_036788	EmuJ_000849600	Proteinase inhibitor I25 cystatin			X
OG1.5_036800	EmuJ_000858600	Expressed conserved protein		X	X
OG1.5_036836	EmuJ_000882300	Gelsolin		X	X
OG1.5_036908	EmuJ_000940900	Dynein light chain		X
OG1.5_036909	EmuJ_000941100	Dynein light chain			X
OG1.5_036910	EmuJ_000941200	Dynein light chain			X
OG1.5_036954	EmuJ_000975800	Ribosomal protein S1 RNA binding domain			X
OG1.5_036974	EmuJ_000990800	Dynein light chain			X
OG1.5_036977	EmuJ_000991200	Dynein light chain type 1 2			X
OG1.5_036993	EmuJ_001001300	Calcium binding EF hand domain containing protein		X
OG1.5_036995	EmuJ_001001800	Tegumental antigen		X	X
OG1.5_037053	EmuJ_001037300	Phox			X
OG1.5_037053	EmuJ_001037600	Expressed conserved protein			X
OG1.5_037097	EmuJ_001061900	Expressed conserved protein		X	X
OG1.5_037100	EmuJ_001064500	Endophilin A3			X
OG1.5_037105	EmuJ_001070300	Cd63 antigen; TSP2;		X	X
OG1.5_037116	EmuJ_001077100	Tetraspanin		X	X
OG1.5_037130	EmuJ_001086700	UBiQuitin family member ubq 1		X	X
OG1.5_037339	Smp_032980	No protein name				X
OG1.5_037339	Smp_032990	Putative calmodulin-4 (Calcium-binding protein Dd112)				X
OG1.5_037365	Smp_166170	No protein name					X
OG1.5_037460	Smp_140590	No protein name					X
OG1.5_037463	Smp_201060	Probable dynein light chain					X
OG1.5_037509	Smp_004690	No protein name						X
OG1.5_040267	Smp_155310	Tetraspanin, putative					X
OG1.5_043336	AgB06_g178	No protein description								X	X
OG1.5_043366	AgB07_g120	No protein description									X
OG1.5_043524	AgB24_g041	No protein description								X	X
OG1.5_043772	M51301848	No protein description							X
OG1.5_043772	M514_01848	No protein description							X
OG1.5_043772	TMUE_3000012953	No protein description							X
OG1.5_044065	AgR022_g028	No protein description								X	X
OG1.5_044123	AgR026_g093	Myoglobin								X	X
OG1.5_045402	EmuJ_000243700	Annexin			X
OG1.5_045417	EmuJ_000353400	Metacestode specific membrane protein 1			X
OG1.5_045427	EmuJ_000409800	Multivesicular body subunit 12b			X
OG1.5_045448	EmuJ_000494400	Vesicle associated membrane protein			X	X
OG1.5_045466	EmuJ_000564000	Diagnostic antigen gp50			X
OG1.5_045466	EmuJ_000681200	Diagnostic antigen gp50			X
OG1.5_045625	Smp_002410	14-3-3 epsilon 2				X
OG1.5_045783	Smp_131050	Putative camp-dependent protein kinase type II regulatory subunit						X
OG1.5_045829	Smp_140000	Putative tetraspanin-CD63 receptor					X
OG1.5_045928	D915_06098	Malic enzyme, NAD binding domain protein						X
OG1.5_045933	D915_06243	No protein description						X
OG1.5_046092	D915_12374	14-3-3 protein						X
OG1.5_047773	M51301218	No protein description							X
OG1.5_047773	M514_01218	No protein description							X
OG1.5_047773	TMUE_1000004253	No protein description							X
OG1.5_049096	Smp_072190	Putative sm29; Sm29;				X	X
OG1.5_049096	Smp_334900	No protein name				X	X
OG1.5_049099	Smp_074450	No protein name				X
OG1.5_049100	Smp_074560	No protein name				X
OG1.5_049157	Smp_173150	Tetraspanin				X
OG1.5_049157	Smp_303270	No protein name				X
OG1.5_049157	Smp_303290	No protein name				X
OG1.5_050438	M51302163	No protein description							X
OG1.5_050438	M514_02163	No protein description							X
OG1.5_050438	TMUE_1000003853	No protein description							X
OG1.5_050838	M51303361	No protein description							X
OG1.5_050838	M514_03361	No protein description							X
OG1.5_050838	TMUE_2000007575	No protein description							X
OG1.5_050854	M51307463	No protein description							X
OG1.5_050854	M514_07463	No protein description							X
OG1.5_050854	TMUE_2000007838	No protein description							X
OG1.5_050962	M51305511	Galectin							X
OG1.5_050962	M514_05511	Galectin							X
OG1.5_050962	TMUE_2000009215	No protein description							X
OG1.5_050997	M51306328	No protein description							X
OG1.5_050997	M514_06328	No protein description							X
OG1.5_050997	TMUE_2000009514	No protein description							X
OG1.5_051154	M51304729	No protein description							X
OG1.5_051154	M514_04729	No protein description							X
OG1.5_051154	TMUE_3000011470	No protein description							X
OG1.5_051157	M51313821	No protein description							X
OG1.5_051157	M514_13821	No protein description							X
OG1.5_051157	TMUE_3000011500	No protein description							X
OG1.5_051298	M51300211	No protein description							X
OG1.5_051298	M514_00211	No protein description							X
OG1.5_051298	TMUE_3000013172	No protein description							X
OG1.5_051315	M51310406	No protein description							X
OG1.5_051315	M514_10406	No protein description							X
OG1.5_051315	TMUE_3000013376	No protein description							X
OG1.5_051404	M51310856	No protein description							X
OG1.5_051404	M514_10856	No protein description							X
OG1.5_051404	TMUE_3000014670	No protein description							X
OG1.5_055520	AgB14_g107	No protein description								X	X
OG1.5_055760	AgE29_g005	No protein description								X	X
OG1.5_055832	AgR001_g472	No protein description								X	X
OG1.5_056011	AgR005_g056	No protein description									X
OG1.5_056283	AgR011_g285	No protein description								X	X
OG1.5_056885	AgR039_g025	Transthyretin-like protein 5								X	X
OG1.5_056986	AgR049_g069	No protein description								X	X
OG1.5_057043	AgR061_g010	No protein description									X
OG1.5_057076	AgR069_g018	No protein description									X
OG1.5_057076	AgR069_g019	No protein description									X
OG1.5_059978	EmuJ_000105600	Pdz domain containing protein			X
OG1.5_060222	EmuJ_000355800	TSP1; Tetraspanin;		X	X
OG1.5_060229	EmuJ_000359700	Arp2/3 complex 34 kDa subunit		X	X
OG1.5_060257	EmuJ_000381200	Antigen B Antigen B 8-kDa-1; Antigen B8/1; Tapeworm specific antigen B;			X
OG1.5_060386	EmuJ_000516500	Polyubiquitin			X
OG1.5_060581	EmuJ_000715200	Chloride intracellular channel 4			X
OG1.5_060793	EmuJ_000946900	Dynein light chain			X
OG1.5_060848	EmuJ_001001400	Tegumental antigen			X
OG1.5_060851	EmuJ_001004250	Ras protein RABF2b	X		X
OG1.5_060922	EmuJ_001085900	Expressed conserved protein		X
OG1.5_061030	EmuJ_001176700	Ras protein Rab 10			X
OG1.5_061051	EmuJ_001200900	Calcium binding protein			X
OG1.5_061253	D915_01125	Tetraspanin family protein						X
OG1.5_061457	D915_04531	No protein description						X
OG1.5_061490	D915_05086	G-protein alpha subunit						X
OG1.5_061511	D915_05455	No protein description						X
OG1.5_061541	D915_06030	No protein description						X
OG1.5_061557	D915_06492	No protein description						X
OG1.5_061557	D915_06493	CUB domain protein						X
OG1.5_061632	D915_07805	No protein description						X
OG1.5_061729	D915_09970	Ubiquitin-activating enzyme e1 protein						X
OG1.5_061779	D915_11010	No protein description						X
OG1.5_061818	D915_11898	No protein description						X
OG1.5_061818	D915_15722	No protein description						X
OG1.5_061823	D915_11958	Glutathione S-transferase protein						X
OG1.5_069054	Smp_074570	No protein name				X
OG1.5_069062	Smp_095520	Dynein light chain					X
OG1.5_074123	TMUE_0000001233	No protein description							X
OG1.5_074123	TMUE_2000010399	No protein description							X
OG1.5_074394	TMUE_2000006623	No protein description							X
OG1.5_074394	TMUE_3000011103	No protein description							X
CT: Cysticercus, PS: Protoscolex, HF: fertile Hydatid Fluid, ST: Schistosomulae, AD: Adult, BF: Body Fluid.
X: Indicates presence of the corresponding protein in extracellular vesicles
*: Annotation by transfer from vertebrate orthologue

## Sheet: Supp Table S5
Supplementary Table S5 - Complete set of proteins experimentally identified in extracellular vesicles (EVs) from each species/genus (all stages/sample types together).
OG_number	Protein description	Taenia spp.	E. granulosus	S. mansoni	F. hepatica	T. muris	A. suum	H. bakeri
OG1.5_000084	Dynein heavy chain/Dynein beta chain ciliary		X				X
OG1.5_000110	Actin/Actin cytoplasmic type 5/Actin cytoplasmic A3	X	X	X	X	X	X	X
OG1.5_000150	Heat shock protein/Heat shock protein 70/Heat shock cognate protein/Heat Shock protein family member hsp 3	X	X	X	X	X	X
OG1.5_000180	Glycerol kinase				X
OG1.5_000204	Myosin heavy chain/Myosin heavy chain non muscle/Myosin va		X			X	X
OG1.5_000216	Heat shock protein/Heat shock protein 90/Endoplasmin	X	X	X	X	X	X	X
OG1.5_000227	Tubulin beta chain/Rap guanine nucleotide exchange factor 1	X	X	X	X		X
OG1.5_000246	Tubulin alpha chain/Tubulin alpha 1 chain/Tubulin alpha 3 chain		X	X	X	X	X
OG1.5_000251	Glucose-6-phosphate isomerase			X			X
OG1.5_000281	C-1-tetrahydrofolate synthase, cytoplasmic						X
OG1.5_000293	Neuroglian		X
OG1.5_000318	Anion exchange protein		X
OG1.5_000341	ATP binding cassette subfamily B MDR:TAP/Multidrug resistance protein 1		X	X				X
OG1.5_000342	Glutamine-dependent carbamoyl-phosphate synthase						X
OG1.5_000350	Adenosylhomocysteinase			X
OG1.5_000360	Sodium and chloride dependent glycine/Transporter/Serotonin transporter/Sodium:chloride dependent neurotransmitter		X
OG1.5_000391	Neurexin		X
OG1.5_000431	Spectrin alpha actinin					X
OG1.5_000438	Spectrin alpha actinin/Spectrin beta chain/PHD and RING finger domain containing protein 1/Calcium-transporting ATPase/Hypothetical transcript		X				X
OG1.5_000444	Calcium-transporting ATPase	X	X
OG1.5_000446	GMP synthase glutamine hydrolyzing		X
OG1.5_000479	E3 ubiquitin-protein ligase/NEDD4 E3 ubiquitin protein ligase WWP1/Neural cell expressed developmentally		X		X
OG1.5_000492	Hemicentin 1/Expressed conserved protein		X				X
OG1.5_000493	Non-specific serine/threonine protein kinase/Calcium activated potassium channel variant/Potassium large conductance calcium activated		X
OG1.5_000508	Elongation factor 1-alpha	X	X	X	X	X
OG1.5_000509	Anoctamin		X		X
OG1.5_000550	Lysosomal alpha glucosidase		X				X
OG1.5_000551	Otoferlin/Myoferlin	X	X	X	X
OG1.5_000561	Phosphoglycerate mutase		X
OG1.5_000580	Eukaryotic initiation factor 4A		X
OG1.5_000586	Vacuolar ATP synthase subunit b			X	X
OG1.5_000592	Calpain/Family C2 unassigned peptidase (C02 family)/Hypothetical or predicted protein/SCA7/	X	X	X
OG1.5_000612	Furin 1 S08 family/Hypothetical or predicted protein/Proprotein convertase subtilisin:kexin type 5					X
OG1.5_000617	Phosphoenolpyruvate carboxykinase		X		X	X	X
OG1.5_000624	Vacuolar H ATPase v1 sector subunit A							X
OG1.5_000629	Phosphatidylinositol binding clathrin assembly		X
OG1.5_000643	Fat cadherin tumor suppressor		X
OG1.5_000646	Sodium/potassium-transporting ATPase subunit alpha	X	X	X	X
OG1.5_000651	Long chain fatty acid coenzyme A ligase 5/Long chain fatty acid coenzyme A ligase 1	X	X
OG1.5_000669	Serine protease inhibitor		X	X			X	X
OG1.5_000690	Actin modulator protein		X		X
OG1.5_000696	Myosin XV		X
OG1.5_000731	L-lactate dehydrogenase		X	X	X
OG1.5_000762	Chromodomain helicase DNA binding protein 4/Peroxidasin		X				X
OG1.5_000765	ATP-dependent 6-phosphofructokinase		X				X
OG1.5_000774	Solute carrier family 5/Sodium:glucose cotransporter 2/Sodium:myo inositol cotransporter	X	X
OG1.5_000781	V-type proton ATPase subunit a	X	X
OG1.5_000795	Solute carrier family 13		X
OG1.5_000796	Glyceraldehyde-3-phosphate dehydrogenase		X	X	X	X
OG1.5_000805	Enolase		X	X	X	X	X	X
OG1.5_000821	Histone H4		X
OG1.5_000824	Adenylosuccinate synthetase		X
OG1.5_000827	Guanine nucleotide binding protein G protein		X
OG1.5_000837	Transitional endoplasmic reticulum atpase		X	X	X		X
OG1.5_000844	Serine/threonine protein phosphatase 2A regulatory subunit						X
OG1.5_000853	Sodium/hydrogen exchanger		X
OG1.5_000863	Major vault protein/Putative major vault protein/Phospholipid-transporting ATPase	X	X	X	X
OG1.5_000864	Legumain							X
OG1.5_000890	Histone H2B		X
OG1.5_000909	Taurocyamine kinase			X
OG1.5_000929	cAMP dependent protein kinase catalytic subunit		X
OG1.5_000931	Casein kinase I gamma		X	X
OG1.5_000932	Alpha actinin sarcomeric		X		X
OG1.5_000948	Glucose transporter; Solute carrier family 2 facilitated glucose;		X	X	X	X		X
OG1.5_000950	Abnormal EMBroylocus tagsis family member emb 9/Collagen alpha iv chain/Collagen alpha 1V chain/Collagen alpha 1IV chain		X
OG1.5_000956	Pyruvate kinase		X	X
OG1.5_000994	Integrin beta			X
OG1.5_000999	Probable fumarate hydratase, mitochondrial						X
OG1.5_001011	Phosphotransferase				X			X
OG1.5_001014	Malic enzyme/NADP dependent malic enzyme						X
OG1.5_001034	Aldehyde dehydrogenase mitochondrial/Hypothetical or predicted protein		X	X
OG1.5_001046	Filamin		X		X
OG1.5_001103	Serine/threonine-protein phosphatase		X	X			X
OG1.5_001111	Cytoplasmic intermediate filament protein/Intermediate filament protein					X
OG1.5_001132	Neurexin 4		X
OG1.5_001133	Gamma-glutamyltranspeptidase		X
OG1.5_001138	Calcium-transporting ATPase		X
OG1.5_001150	116 kDa U5 small nuclear ribonucleoprotein/Elongation factor 2		X		X
OG1.5_001151	Dihydropyrimidinase		X
OG1.5_001170	Ectonucleotide pyrophosphatase:phosphodiesterase	X		X	X
OG1.5_001172	Formin binding protein and related proteins			X
OG1.5_001190	Lipase		X
OG1.5_001206	Aldehyde dehydrogenase family 3 member B1/Engulfment and cell motility protein 2/Calcium-transporting ATPase/Kelch protein 7		X
OG1.5_001219	Alpha-1,4 glucan phosphorylase		X	X		X	X
OG1.5_001292	Fructose-bisphosphate aldolase	X	X	X	X	X	X	X
OG1.5_001309	Aminopeptidase		X					X
OG1.5_001312	Cathepsin L/Cathepsin l cysteine peptidase/Cathepsin L-like proteinase; Cysteine protease/Cathepsin L cysteine protease		X
OG1.5_001313	6-phosphogluconate dehydrogenase, decarboxylating		X				X
OG1.5_001344	Serine hydroxymethyltransferase						X
OG1.5_001387	Putative ubiquitin (Ribosomal protein L40)			X
OG1.5_001405	Serine/threonine kinase			X
OG1.5_001415	Aminopeptidase/Puromycin sensitive aminopeptidase		X
OG1.5_001416	cGMP dependent protein kinase/cGMP dependent protein kinase 1	X	X					X
OG1.5_001434	Bifunctional heparan sulfate		X
OG1.5_001441	Catalase/Peroxisomal catalase 1/Catalase-2							X
OG1.5_001443	Plastin 3/Fimbrin		X	X	X
OG1.5_001479	Ubiquitin carboxyl terminal hydrolase 7						X
OG1.5_001511	NADP dependent isocitrate dehydrogenase/Isocitrate dehydrogenase [NADP]		X
OG1.5_001512	Guanine nucleotide binding protein Gs subunit		X
OG1.5_001530	Phospholipase		X
OG1.5_001553	Tetratricopeptide repeat protein 39B				X
OG1.5_001556	Ubiquitin modifier activating enzyme 1		X
OG1.5_001588	Syntaxin binding protein 5		X
OG1.5_001590	Threonyl tRNA synthetase C		X
OG1.5_001613	Guanine nucleotide binding protein subunit		X	X
OG1.5_001615	Thioredoxin glutathione reductase		X
OG1.5_001617	Transmembrane 9 superfamily member		X
OG1.5_001645	Actin protein 3B		X
OG1.5_001702	14-3-3 protein zeta:delta/14-3-3 protein	X	X	X	X	X
OG1.5_001726	Phosphoglycerate kinase	X	X	X	X	X
OG1.5_001752	F-actin-capping protein subunit alpha		X
OG1.5_001778	Serine:threonine protein kinase N2		X
OG1.5_001782	Serine/threonine-protein phosphatase		X				X
OG1.5_001784	Acetylcholinesterase		X		X
OG1.5_001802	Citrate synthase		X
OG1.5_001811	tRNA uracil 5 methyltransferase A					X
OG1.5_001815	cAMP dependent protein kinase type I beta							X
OG1.5_001832	Myotubularin protein 13		X
OG1.5_001842	Ankyrin repeat domain containing protein		X
OG1.5_001846	AP complex subunit beta		X		X
OG1.5_001897	Retinal guanylyl cyclase 2/Guanylate cyclase		X
OG1.5_001898	Cathepsin B-like peptidase; Cathepsin b;		X	X	X
OG1.5_001900	Heat shock 70 kDa protein 4		X		X
OG1.5_001902	FERM central domain		X
OG1.5_001904	Glutamate dehydrogenase		X				X
OG1.5_001909	UDP glucose:glycoprotein glucosyltransferase 1		X
OG1.5_001910	Serine:threonine protein phosphatase 2A 65 kDa		X				X
OG1.5_001912	Procollagen lysine2 oxoglutarate 5 dioxygenase		X
OG1.5_001916	Fatty acid amide hydrolase 1		X		X
OG1.5_001917	Tropomyosin		X
OG1.5_001936	Epidermal growth factor receptor kinase		X	X				X
OG1.5_001937	Retinoblastoma binding protein 4/Histone binding protein Caf1						X
OG1.5_001945	Endosome/lysosome-associated apoptosis and autophagy regulator 1		X
OG1.5_001952	Protein kinase C and casein kinase substrate in		X		X
OG1.5_001989	Phosphatidate phosphatase		X
OG1.5_001990	Phosphoglucomutase		X				X
OG1.5_001999	Epidermal growth factor receptor kinase/Collagen alpha 1V chain/Collagen type XI alpha 2		X
OG1.5_002022	Retinol dehydrogenase 11				X
OG1.5_002023	Hepatocyte growth factor regulated tyrosine		X
OG1.5_002069	Exportin 7						X
OG1.5_002072	Receptor Mediated Endocytosis family member	X		X	X
OG1.5_002120	Succinate--CoA ligase [ADP/GDP-forming] subunit alpha, mitochondrial		X
OG1.5_002130	Mitochondrial trans 2 enoyl coenzyme A reductase					X
OG1.5_002134	Bile acid beta glucosidase/Non lysosomal glucosylceramidase		X
OG1.5_002138	Antigen II/3 Ezrin-like protein; H17g protein tegumental antigen; Tegument protein		X	X	X	X		X
OG1.5_002176	Pyruvate dehydrogenase E1 component subunit alpha		X				X
OG1.5_002181	Glucan 14 alpha branching enzyme 1						X
OG1.5_002185	Syntaxin binding protein 1		X		X
OG1.5_002187	Eukaryotic translation initiation factor 5A		X	X			X
OG1.5_002189	Adenylyl cyclase-associated protein		X	X
OG1.5_002195	Ectonucleotide/Polycystic kidney disease protein 2		X
OG1.5_002240	No protein name						X
OG1.5_002244	Long chain fatty acid coenzyme A ligase 4		X
OG1.5_002247	Oxalate:formate antiporter		X
OG1.5_002261	Glutathione peroxidase		X				X
OG1.5_002298	Prominin protein		X
OG1.5_002299	Neutral alpha glucosidase AB		X
OG1.5_002304	Alpha 16 fucosyltransferase		X
OG1.5_002305	Small heat shock protein OV25-2/Small heat shock protein OV25-1					X	X
OG1.5_002308	Protein efr3 a		X
OG1.5_002315	Importin subunit alpha						X
OG1.5_002316	Niemann Pick C1 protein		X		X
OG1.5_002327	tRNA-splicing ligase RtcB homolog						X
OG1.5_002332	Aminoacylase 1		X
OG1.5_002364	Propionyl coenzyme A carboxylase alpha chain				X		X
OG1.5_002373	Myc box-dependent-interacting protein 1							X
OG1.5_002376	Fibulin		X				X
OG1.5_002391	UDP glucuronic acid decarboxylase 1/Zinc finger protein 91		X
OG1.5_002420	Expressed protein/Phosphatidylinositol transfer protein		X
OG1.5_002430	Syntaxin 1a	X	X
OG1.5_002431	Glycogen [starch] synthase		X				X
OG1.5_002432	Peptidyl-prolyl cis-trans isomerase		X	X		X	X
OG1.5_002436	Procollagen galactosyltransferase 2		X
OG1.5_002439	Aldo keto reductase family 1 member B4			X
OG1.5_002491	Glycerol-3-phosphate dehydrogenase [NAD(+)]						X
OG1.5_002496	Agrin		X
OG1.5_002501	UTP--glucose-1-phosphate uridylyltransferase		X				X
OG1.5_002502	Glycogen debranching enzyme		X			X	X
OG1.5_002512	Casein kinase ii subunit alpha		X
OG1.5_002519	Laminin subunit beta-1		X				X
OG1.5_002521	Actin depolymerizing factor		X		X
OG1.5_002564	Heparan-sulfate 6-O-sulfotransferase		X
OG1.5_002565	Glutamyl tRNA synthetase cytoplasmic						X
OG1.5_002571	Dipeptidyl peptidase 3/ATP dependent RNA helicase DHX37		X	X
OG1.5_002579	FERM central domain			X
OG1.5_002580	Asparaginyl tRNA synthetase cytoplasmic/Expressed conserved protein		X	X
OG1.5_002592	Pyrroline 5 carboxylate reductase		X
OG1.5_002594	Clathrin heavy chain		X				X
OG1.5_002595	Carbonyl reductase 1						X
OG1.5_002596	Calcium binding protein 39		X
OG1.5_002639	Glycogenin 1		X	X			X
OG1.5_002641	Phosphatidylinositol 5 phosphate 4 kinase type 2		X
OG1.5_002645	Transketolase		X	X	X		X
OG1.5_002647	Huntingtin interacting protein 1		X
OG1.5_002648	ATP-citrate synthase/Probable ATP-citrate synthase/No protein name						X
OG1.5_002660	Signal recognition particle 54 kDa protein		X
OG1.5_002662	Alpha-galactosidase		X
OG1.5_002703	Annexin		X	X	X
OG1.5_002704	Phosphorylase b kinase regulatory subunit						X
OG1.5_002706	Beta-galactosidase		X
OG1.5_002707	Regulator of microtubule dynamics protein				X
OG1.5_002726	Nucleoside diphosphate kinase		X
OG1.5_002729	Calsyntenin 1		X
OG1.5_002741	Ferritin		X	X	X			X
OG1.5_002742	Coatomer subunit gamma		X
OG1.5_002793	AP-2 complex subunit alpha		X
OG1.5_002800	Glutamine:fructose 6 phosphate aminotransferase		X				X
OG1.5_002806	Mitochondrial import receptor subunit tom34		X
OG1.5_002811	ATPase ASNA1 homolog						X
OG1.5_002826	Guanine nucleotide-binding protein G(Q) subunit alpha		X
OG1.5_002829	CC2D1B protein		X
OG1.5_002832	Mitogen-activated protein kinase			X
OG1.5_002833	Kinesin-like protein						X
OG1.5_002838	Lysyl oxidase		X
OG1.5_002840	Alkaline phosphatase			X
OG1.5_002872	40S ribosomal protein S4						X
OG1.5_002874	Phosphoglycerate mutase					X
OG1.5_002878	Histone H3		X
OG1.5_002881	Lysosomal Pro X carboxypeptidase		X				X
OG1.5_002887	Cytosolic malate dehydrogenase		X		X	X	X	X
OG1.5_002896	26s protease regulatory subunit 7						X
OG1.5_002905	Slit 2 protein		X
OG1.5_002906	Ras protein Rab 27A	X	X		X
OG1.5_002908	Rab GDP dissociation inhibitor	X	X	X	X
OG1.5_002910	Cation chloride cotransporter				X
OG1.5_002957	T complex protein 1 subunit zeta		X		X
OG1.5_002959	LIM and SH3 domain protein 1						X
OG1.5_002965	Cytosolic non specific dipeptidase						X
OG1.5_002967	Thioredoxin peroxidase		X	X				X
OG1.5_002970	Vacuole membrane protein 1/Thyroid hormone receptor interactor 10		X
OG1.5_002987	Fructose-1-6-bisphosphatase		X
OG1.5_002988	STAM binding protein				X
OG1.5_002998	Xylosyltransferase		X
OG1.5_003001	Aldo keto reductase family 1 member B4		X
OG1.5_003040	alpha-1,2-Mannosidase		X
OG1.5_003041	Acetyl-CoA acetyltransferase homolog, mitochondrial/No protein name						X
OG1.5_003061	Acylamino acid releasing enzyme						X
OG1.5_003062	Zinc finger SWIM domain-containing protein 8					X
OG1.5_003063	Vinculin					X
OG1.5_003064	Glucose-6-phosphate 1-dehydrogenase		X				X
OG1.5_003065	Ras gtpase	X	X
OG1.5_003072	Ubiquitinyl hydrolase 1						X
OG1.5_003104	Cell cycle control protein 50B		X
OG1.5_003105	Palmitoyltransferase		X	X
OG1.5_003113	Netrin 1		X
OG1.5_003119	ADP ribosylation factor/ADP-ribosylation factor family				X
OG1.5_003127	Programmed cell death 6 interacting protein		X	X	X			X
OG1.5_003131	NAD(P)H-hydrate epimerase		X
OG1.5_003151	Peptidylprolyl isomerase			X
OG1.5_003162	Amine oxidase		X
OG1.5_003194	Propionyl coenzyme A carboxylase beta chain						X
OG1.5_003206	Hypothetical or predicted protein		X				X
OG1.5_003218	F-actin-capping protein subunit beta/Pdz domain containing protein/Centrosomal protein of 63 kDa Cep63 protein		X
OG1.5_003245	Translationally controlled tumor protein			X
OG1.5_003291	Ormdl protein		X
OG1.5_003303	T complex protein 1 subunit alpha		X				X
OG1.5_003304	V-type proton ATPase subunit			X	X			X
OG1.5_003311	Putative aminopeptidase-2						X
OG1.5_003327	Papilin						X
OG1.5_003328	Aspartyl aminopeptidase		X		X		X
OG1.5_003335	Actin-related protein 2		X
OG1.5_003337	T complex protein 1 subunit theta		X		X
OG1.5_003342	Heat shock protein Hsp70		X
OG1.5_003348	Growth hormone regulated TBC protein 1 A			X
OG1.5_003349	Rho gdp dissociation inhibitor		X		X
OG1.5_003352	Acetyltransferase component of pyruvate dehydrogenase complex		X			X
OG1.5_003403	Beta-hexosaminidase		X				X
OG1.5_003404	Purine nucleoside phosphorylase				X
OG1.5_003422	Nidogen-2						X
OG1.5_003431	Coatomer subunit beta		X
OG1.5_003435	Seryl tRNA Synthetase		X
OG1.5_003450	STE20 serine:threonine protein kinase		X
OG1.5_003504	Sulfhydryl oxidase		X
OG1.5_003516	T-complex protein 1 subunit gamma		X				X
OG1.5_003521	Beta mannosidase		X
OG1.5_003524	T-complex protein 1 subunit delta		X				X
OG1.5_003533	Dihydrolipoyl dehydrogenase						X
OG1.5_003543	Rab/Hypothetical or predicted protein	X	X	X
OG1.5_003553	14-3-3 protein epsilon		X
OG1.5_003596	Cyclin y		X
OG1.5_003598	26s protease regulatory subunit 6a						X
OG1.5_003603	USP6 N terminal protein		X
OG1.5_003615	BRO1 domain containing protein BROX	X	X		X
OG1.5_003620	Programmed cell death protein/Programmed cell death protein 6		X	X	X
OG1.5_003627	Alpha-mannosidase		X
OG1.5_003629	Importin 5		X				X
OG1.5_003634	Exocyst complex component 1		X
OG1.5_003639	ATP binding cassette sub family G		X
OG1.5_003648	10-formyltetrahydrofolate dehydrogenase						X
OG1.5_003652	Dual specificity mitogen activated protein			X			X
OG1.5_003668	Fucosidase alpha L 1 tissue		X				X
OG1.5_003670	Ectonucleoside triphosphate diphosphohydrolase		X	X
OG1.5_003721	Proton myo-inositol cotransporter						X
OG1.5_003730	ATP binding cassette sub family B				X
OG1.5_003731	Transmembrane emp24 domain containing protein		X
OG1.5_003742	26s protease regulatory subunit s10b		X				X
OG1.5_003744	Dynactin subunit		X
OG1.5_003746	V-type proton ATPase subunit H							X
OG1.5_003754	Ras protein rab		X	X				X
OG1.5_003761	Ankyrin repeat domain containing protein 6/Vacuolar protein sorting associated protein 4A	X	X	X	X		X
OG1.5_003778	Beta centractin						X
OG1.5_003782	Vacuolar protein sorting associated protein 52					X
OG1.5_003836	26S proteasome regulatory subunit T3						X
OG1.5_003842	T-complex protein 1 subunit eta		X				X
OG1.5_003858	Transforming protein RhoA/Ras gtp binding protein rho1						X
OG1.5_003867	SH3 and multiple ankyrin repeat domains protein/Translocation protein SEC63		X
OG1.5_003877	Actin interacting protein 1		X					X
OG1.5_003893	N-acyl-phosphatidylethanolamine-hydrolyzing phospholipase d		X
OG1.5_003960	Staphylococcal nuclease domain-containing protein/SNase domain containing protein						X
OG1.5_003961	Triosephosphate isomerase	X	X	X		X		X
OG1.5_003972	Proteasome subunit alpha type		X				X
OG1.5_003976	Ral protein	X	X					X
OG1.5_003984	Prostaglandin H2 D isomerase		X
OG1.5_003987	Ribokinase						X
OG1.5_003989	DnaJ subfamily B		X
OG1.5_003991	RBR-type E3 ubiquitin transferase/N ethylmaleimide sensitive factor attachment		X	X
OG1.5_003996	Sh3 domain grb2-like protein B1 (Endophilin B1)			X
OG1.5_004001	Retinol dehydrogenase 11/tRNA (adenine(58)-N(1))-methyltransferase catalytic subunit TRMT61A		X
OG1.5_004005	Guanylate kinase						X
OG1.5_004006	No protein name						X
OG1.5_004013	Aminotransferase class III; Ornithine aminotransferase		X
OG1.5_004076	DnaJ subfamily A		X		X
OG1.5_004083	Peptidylprolyl isomerase						X
OG1.5_004086	Peptidyl prolyl cis trans isomerase CWC27						X
OG1.5_004097	No protein name						X
OG1.5_004106	Alpha,alpha-trehalose-phosphate synthase [UDP-forming] 2/Alpha,alpha-trehalose-phosphate synthase [UDP-forming] 1						X
OG1.5_004116	Glyoxalase domain containing 4			X
OG1.5_004118	Peptidyl-prolyl cis-trans isomerase						X
OG1.5_004148	IST-1		X		X
OG1.5_004151	Eukaryotic translation elongation factor 1		X				X
OG1.5_004233	Nascent polypeptide associated complex subunit		X	X	X
OG1.5_004241	Exocyst complex component 5		X
OG1.5_004254	Ubiquitin carboxyl terminal hydrolase 4		X
OG1.5_004258	Proteasome subunit alpha type		X
OG1.5_004264	Protein phosphatase 1 regulatory subunit 7		X
OG1.5_004267	Dnaj protein subfamily b 1		X
OG1.5_004269	Dehydrogenase:reductase SDR family		X
OG1.5_004276	Malate dehydrogenase		X				X
OG1.5_004280	Leukotriene A 4 hydrolase		X
OG1.5_004283	Actin related protein 2:3 complex subunit 1A:1B		X
OG1.5_004286	Aldo keto reductase family 1 member B4						X	X
OG1.5_004294	Beta ureidopropionase		X
OG1.5_004298	Xaa Pro dipeptidase				X
OG1.5_004319	Proteasome prosome macropain		X				X
OG1.5_004397	Ubiquitin carboxyl terminal hydrolase BAP1/Actin protein 10		X
OG1.5_004422	Calpain 7 C02 family/Hypothetical or predicted protein		X
OG1.5_004430	RAB6A member RAS oncolocus tag family		X
OG1.5_004432	Ras C3 botulinum toxin substrate 2		X	X				X
OG1.5_004446	Glutaminyl peptide cyclotransferase		X
OG1.5_004447	Secretory carrier-associated membrane protein		X
OG1.5_004455	Vesicular fusion protein nsf		X		X		X
OG1.5_004457	Protein disulfide-isomerase		X			X		X
OG1.5_004511	Glutathione s transferase mu/Glutathione S-transferase; Glutathione transferase			X	X
OG1.5_004524	26S proteasome non ATPase regulatory subunit 12						X
OG1.5_004529	NAD-dependent protein deacetylase		X
OG1.5_004535	Hydroxyacylglutathione hydrolase				X
OG1.5_004557	Vitellogenin-1/Vitellogenin-2/Vitellogenin-3/Vitellogenin-4/Vitellogenin-5/Vitellogenin-6					X	X	X
OG1.5_004606	Vacuolar protein sorting associated protein 53			X
OG1.5_004626	Beta D xylosidase 2		X	X
OG1.5_004706	GTP-binding nuclear protein		X		X
OG1.5_004709	Carbonic anhydrase II		X
OG1.5_004716	Proteasome subunit alpha type		X		X	X	X
OG1.5_004725	Carboxypeptidase		X
OG1.5_004732	Superoxide dismutase [Cu-Zn]		X
OG1.5_004745	Probable mannose-6-phosphate isomerase		X
OG1.5_004747	Eukaryotic translation initiation factor 4E		X
OG1.5_004750	Zinc finger protein 84/ETHE1 protein		X
OG1.5_004767	ATP dependent RNA helicase Ddx1						X
OG1.5_004775	Ras gtpase		X	X	X
OG1.5_004791	Chaperonin containing TCP1 subunit 2 beta		X			X
OG1.5_004796	Lipoxygenase domain containing protein		X
OG1.5_004800	Obg-like ATPase 1		X
OG1.5_004814	Cathepsin d lysosomal aspartyl protease		X
OG1.5_004816	Growth factor receptor bound protein 2		X
OG1.5_004819	Ras protein Rap 1b	X	X	X
OG1.5_004822	Aspartate aminotransferase				X			X
OG1.5_004833	Chloride channel protein/Heat shock transcription factor				X
OG1.5_004842	von Willebrand factor A domain containing protein		X		X
OG1.5_004907	Lipase maturation factor		X
OG1.5_004917	Arginyl tRNA synthetase cytoplasmic		X
OG1.5_004920	GDP L fucose synthase		X
OG1.5_004922	Protein disulfide-isomerase		X
OG1.5_004965	Transforming growth factor-beta-induced protein ig-h3					X
OG1.5_004970	Prolyl endopeptidase		X
OG1.5_004980	Purple acid phosphatase		X					X
OG1.5_004983	WD repeat containing protein 60/Tumor susceptibility locus tag 101 protein		X		X
OG1.5_004985	Ribosomal protein S3		X
OG1.5_005046	No protein name							X
OG1.5_005127	Testican-3						X
OG1.5_005145	Ferric chelate reductase		X
OG1.5_005147	ADP dependent glucokinase		X
OG1.5_005168	Aspartyl tRNA synthetase cytoplasmic		X
OG1.5_005169	Small GTP binding protein		X
OG1.5_005173	Proteasome subunit alpha type			X	X
OG1.5_005181	Neuroendocrine convertase 2		X
OG1.5_005193	Tetraspanin/No protein name			X
OG1.5_005194	Zinc carboxypeptidase family protein		X
OG1.5_005205	Voltage dependent anion channel protein 2							X
OG1.5_005316	Inositol monophosphatase		X
OG1.5_005352	SPONdin extracellular matrix glycoprotein		X				X
OG1.5_005388	Proteasome subunit beta						X
OG1.5_005403	cAMP dependent protein kinase regulatory		X	X
OG1.5_005418	Proteasome prosome macropain subunit beta		X				X
OG1.5_005439	Purine nucleoside phosphorylase		X				X
OG1.5_005531	Stress induced phosphoprotein 1		X	X
OG1.5_005546	Proteasome subunit alpha type			X
OG1.5_005549	Receptor for egg jelly 6/Polycystic kidney disease protein		X
OG1.5_005556	Palmitoyl protein thioesterase 1		X
OG1.5_005558	Subfamily M14A unassigned peptidase		X
OG1.5_005593	Synaptotagmin		X
OG1.5_005612	Transaldolase		X
OG1.5_005613	Leucyl aminopeptidase			X	X
OG1.5_005624	Ras protein Rab 7a		X
OG1.5_005633	UDP glucose 4 epimerase		X
OG1.5_005639	Serine:threonine protein kinase KDX1		X
OG1.5_005654	Ubiquitin conjugating enzyme		X
OG1.5_005776	Fatty acid binding protein FABP2			X				X
OG1.5_005794	Acetyl coenzyme A hydrolase transferase						X
OG1.5_005795	No protein description/Intestinal acid phosphatase						X	X
OG1.5_005812	Ras protein rab 8b	X	X
OG1.5_005831	Probable glutathione S-transferase 8/Probable glutathione S-transferase 7							X
OG1.5_005842	Ankyrin repeat containing protein		X
OG1.5_005845	Deoxyribose phosphate aldolase						X
OG1.5_005868	Dual specificity protein phosphatase 14			X
OG1.5_005871	Cysteine and histidine rich domain containing protein						X
OG1.5_005886	Myophilin							X
OG1.5_005896	Coronin-7							X
OG1.5_005995	Bardet-Biedl syndrome 2 protein homolog			X
OG1.5_006000	XK-related protein		X
OG1.5_006002	Density regulated protein			X
OG1.5_006009	No protein name							X
OG1.5_006046	Protein DJ 1		X		X
OG1.5_006059	Anillin-like protein 1					X
OG1.5_006062	Charged multivesicular body protein 1b		X		X
OG1.5_006071	Ubiquitin conjugating enzyme E2 N		X
OG1.5_006086	T-cell immunomodulatory protein		X	X
OG1.5_006089	Aspartate aminotransferase mitochondrial		X
OG1.5_006097	WW domain binding protein 2		X
OG1.5_006106	Vacuolar protein sorting-associated protein 28 homolog		X
OG1.5_006108	Syndecan binding protein syntenin		X	X	X
OG1.5_006109	Protein disulfide isomerase A6		X
OG1.5_006261	Electron transfer flavoprotein subunit beta						X
OG1.5_006262	26S proteasome regulatory subunit S3						X
OG1.5_006291	TNF receptor associated factor 3		X
OG1.5_006303	Ras protein m ras		X					X
OG1.5_006304	Thimet oligopeptidase (M03 family)			X
OG1.5_006325	Sentrin-specific protease 8							X
OG1.5_006330	Thioredoxin dependent peroxide reductase		X				X
OG1.5_006345	Proteasome subunit alpha type				X		X
OG1.5_006353	Large subunit ribosomal protein l7e		X
OG1.5_006367	Charged multivesicular body protein 2a	X	X		X
OG1.5_006370	Nardilysin		X
OG1.5_006372	Proteasome endopeptidase complex		X	X
OG1.5_006487	Protein lin 7 B		X
OG1.5_006493	Ras protein Rab 2A		X	X
OG1.5_006496	Ubiquitin thioesterase		X
OG1.5_006498	Lanc protein		X
OG1.5_006509	Leucine rich repeat containing protein 57							X
OG1.5_006514	ADP ribosylation factor protein 8B		X
OG1.5_006517	Ubiquitin carboxyl-terminal hydrolase						X
OG1.5_006537	Calcium binding protein p22		X
OG1.5_006538	C-type lectin domain-containing protein 160/No protein name						X
OG1.5_006547	Isochorismatase domain containing protein 2						X
OG1.5_006581	MACRO domain containing protein 2						X
OG1.5_006588	Ribose 5 phosphate isomerase		X
OG1.5_006593	Charged multivesicular body protein 5		X	X	X
OG1.5_006735	Carboxylic ester hydrolase/No protein description/Esterase						X
OG1.5_006743	Chloride intracellular channel exc 4/Zinc finger C2H2 type			X
OG1.5_006767	STIP1 y and U box containing protein 1		X
OG1.5_006817	Putative rab-18				X
OG1.5_006818	Thioredoxin fold		X
OG1.5_006874	Multiple inositol polyphosphate phosphatase		X
OG1.5_007005	Probable electron transfer flavoprotein subunit alpha, mitochondrial						X
OG1.5_007018	Stringent starvation protein A				X
OG1.5_007027	Sorbitol dehydrogenase						X
OG1.5_007064	Neuronal calcium sensor		X
OG1.5_007067	Protein farnesyltransferase alpha subunit						X
OG1.5_007072	Receptor expression-enhancing protein		X
OG1.5_007075	Hypothetical or predicted protein				X			X
OG1.5_007078	Rab-related GTP-binding protein				X
OG1.5_007230	Aquaporin 9 AQP 9 Small solute channel 1/Hypothetical or predicted protein			X
OG1.5_007238	RAB14 member RAS oncolocus tag family		X
OG1.5_007242	C-type lectin protein 160/No protein description						X
OG1.5_007256	Dihydrolipoamide acetyltransferase component of pyruvate dehydrogenase complex		X				X
OG1.5_007266	2,3-bisphosphoglycerate-independent phosphoglycerate mutase						X
OG1.5_007277	CD36 class B scavenger receptor		X
OG1.5_007278	ADP ribosylation factor 4		X
OG1.5_007289	Proteasome subunit beta						X
OG1.5_007292	Myosin essential light chain		X
OG1.5_007293	Synaptobrevin YKT6		X
OG1.5_007320	Serine/threonine kinase			X
OG1.5_007516	Probable maleylacetoacetate isomerase/No protein name							X
OG1.5_007530	Beta-1,4-galactosyltransferase 2				X
OG1.5_007572	No protein name						X
OG1.5_007582	No protein name						X
OG1.5_007586	Gamma soluble NSF attachment protein		X	X
OG1.5_007611	No protein name							X
OG1.5_007614	Proteasome subunit beta		X
OG1.5_007621	Transthyretin-like protein 15/No protein name						X
OG1.5_007622	ADP ribosylation factor 6		X
OG1.5_007649	Cysteine rich hydrophobic domain 1 protein		X
OG1.5_007673	Coagulation factor 5 8 type C terminal		X
OG1.5_007830	Annexin		X
OG1.5_007954	Subfamily S1A unassigned peptidase S01 family/Hypothetical or predicted protein		X
OG1.5_008101	Titin					X	X	X
OG1.5_008102	Cache domain containing protein		X
OG1.5_008129	3-ketoacyl-CoA thiolase, mitochondrial					X
OG1.5_008135	Adhesion regulating molecule 1						X
OG1.5_008178	Fatty acid synthase						X
OG1.5_008240	Prosaposin a preproprotein		X
OG1.5_008426	Chondroitin proteoglycan 2/Immunosuppressive ovarian message protein/No protein description						X
OG1.5_008449	Actin-related protein 2/3 complex subunit 4		X
OG1.5_008451	Peptide transporter family 2/Peptide transporter family 1							X
OG1.5_008453	Troponin i			X
OG1.5_008466	No protein name						X
OG1.5_008489	1 acyl sn glycerol 3 phosphate acyltransferase		X
OG1.5_008495	Innexin		X
OG1.5_008540	Fascin 2		X
OG1.5_008546	Hexosyltransferase/Beta 13 n galactosyltransferase		X
OG1.5_008557	Alpha tocopherol transfer protein		X	X	X
OG1.5_008752	Galactokinase						X
OG1.5_008820	No protein name						X
OG1.5_008826	Plasma glutamate carboxypeptidase						X
OG1.5_008829	Proteasomal ATPase-associated factor 1						X
OG1.5_008879	Apoptosis-inducing factor 3							X
OG1.5_008882	Basement membrane specific heparan sulfate		X
OG1.5_008898	Endonuclease:exonuclease:phosphatase family		X
OG1.5_008900	Niemann Pick C2 protein		X
OG1.5_008902	Maspardin		X
OG1.5_009157	Thioredoxin			X
OG1.5_009170	Carbonic anhydrase				X
OG1.5_009176	Somatomedin-B and thrombospondin type-1 domain-containing protein						X
OG1.5_009186	Hedgehog		X
OG1.5_009256	Zinc transporter zip8		X
OG1.5_009264	Tegumental antigen			X
OG1.5_009270	Family S60 non peptidase ue S60 family		X
OG1.5_009275	Dendritic cell derived ubiquitin		X
OG1.5_009296	Glutamine synthetase bacteria, putative/Putative glutamine synthetase bacteria				X
OG1.5_009547	Annexin			X
OG1.5_009605	Galectin/32 kDa beta-galactoside-binding lectin lec-3							X
OG1.5_009689	SPRY domain containing protein			X
OG1.5_009703	WD repeat containing protein 86		X
OG1.5_009842	No protein description					X
OG1.5_009965	Phospholipase A2-like protein Y52B11A.8							X
OG1.5_010022	No protein name						X
OG1.5_010119	Hypothetical or predicted protein		X	X	X
OG1.5_010121	Leucine rich repeat containing protein 23				X
OG1.5_010135	Prostamide:prostaglandin F synthase			X
OG1.5_010464	Galactosylgalactosylxylosylprotein 3-beta-glucuronosyltransferase						X
OG1.5_010500	No protein name						X
OG1.5_010525	No protein name							X
OG1.5_010539	Synaptic vesicle membrane protein VAT 1/GRIP1 associated protein 1		X
OG1.5_010550	No protein description						X
OG1.5_010559	Voltage-dependent anion-selective channel,putative				X
OG1.5_010587	Fatty-acid and retinol-binding protein 1						X
OG1.5_010629	Paramyosin		X
OG1.5_010636	Telomerase protein component 1		X
OG1.5_010640	Hypothetical or predicted protein/Protein tweety homolog		X
OG1.5_010993	DnaJ homolog subfamily A member 2						X
OG1.5_011005	Lysosomal Pro X carboxypeptidase		X
OG1.5_011037	Calcium-regulated heat stable protein 1						X
OG1.5_011149	No protein name							X
OG1.5_011195	Glycoside hydrolase subgroup catalytic core		X		X
OG1.5_011217	Alpha tocopherol transfer protein			X
OG1.5_011551	Dna replication factor cdt1/Ribosomal protein S1 RNA binding domain/Cathepsin L		X
OG1.5_011564	Transgelin		X
OG1.5_011635	Protocadherin 9		X
OG1.5_011686	Galectin/32 kDa beta-galactoside-binding lectin						X
OG1.5_011737	No protein name						X
OG1.5_011789	Neurogenic locus notch protein		X
OG1.5_011799	Folate receptor beta		X
OG1.5_011803	Amino acid transporter	X
OG1.5_011804	MORN repeat containing protein 5				X
OG1.5_011814	Slit 1 protein		X
OG1.5_011816	PolyADP ribose glycohydrolase ARH3				X
OG1.5_012172	Polyu specific endoribonuclease		X
OG1.5_012289	Chmp1 chromatin modifying protein		X
OG1.5_012443	MFS transporter ceroid lipofuscinosis neuronal		X
OG1.5_012462	Isoamyl acetate hydrolyzing esterase 1		X
OG1.5_012969	No protein name						X
OG1.5_013031	1,2-dihydroxy-3-keto-5-methylthiopentene dioxygenase						X
OG1.5_013102	Alpha glucosidase		X
OG1.5_013107	Profilin-3						X
OG1.5_013111	Uncharacterized serine carboxypeptidase C08H9.1/Uncharacterized serine carboxypeptidase F32A5.3						X
OG1.5_013145	No protein name							X
OG1.5_013278	Cystatin B Stefin B				X
OG1.5_013281	Mechanosensory protein 2		X
OG1.5_013874	No protein name						X
OG1.5_013985	Tetraspanin-15							X
OG1.5_013992	No protein name						X
OG1.5_014027	Egf domain protein		X
OG1.5_014078	No protein name						X
OG1.5_014158	Discoidin domain containing receptor 2		X
OG1.5_014162	EGF region/Expressed protein		X
OG1.5_014186	Putative lysosome-associated membrane glycoprotein			X	X
OG1.5_014193	GPI anchored surface glycoprotein			X
OG1.5_014197	Synaptotagmin protein 4		X
OG1.5_014205	Protocadherin X/Protocadherin 9		X
OG1.5_014217	Hypothetical or predicted protein		X
OG1.5_014843	No protein name						X
OG1.5_014926	No protein name						X
OG1.5_014939	Putative protein tag-250						X
OG1.5_015127	No protein name						X
OG1.5_015144	No protein name							X
OG1.5_015170	FERM domain containing protein 3		X
OG1.5_015217	Caveolin-2							X
OG1.5_015248	Mastin/Expressed conserved protein		X
OG1.5_015259	C type lectin domian containing protein		X
OG1.5_015286	Putative placenta-specificprotein 8 protein (C15 protein) (Onzin)/No protein name			X	X
OG1.5_015306	Universal stress protein				X
OG1.5_015362	No protein description							X
OG1.5_016039	Putative high-affinity copper uptake protein			X
OG1.5_016044	No protein name						X
OG1.5_016323	UbxPUB domain containing protein/Dual specificity mitogen activated protein/Inhibitor of growth protein		X
OG1.5_016418	14-3-3 protein				X
OG1.5_016422	No protein name						X
OG1.5_016454	Galectin						X
OG1.5_016474	BC026374 protein (S09 family)		X
OG1.5_016538	Complement C1q tumor necrosis factor		X
OG1.5_016543	Fras1 related extracellular matrix protein		X
OG1.5_016553	Hypothetical transcript/Bravo-like intracellular region		X
OG1.5_016563	Protocadherin 1		X
OG1.5_016606	Collagen alpha v chain		X
OG1.5_017592	Oncosphere protein tso22			X
OG1.5_017609	No protein name							X
OG1.5_017730	Gamma glutamyltransferase 1		X
OG1.5_017799	Transthyretin-like protein 2/Transthyretin-like protein 3							X
OG1.5_017812	Basement membrane specific heparan sulfate		X
OG1.5_017825	No protein description						X
OG1.5_017827	No protein name						X
OG1.5_017854	DnaJ subfamily C B		X
OG1.5_017864	Estrogen regulated protein EP45; Serine protease inhibitor 2b		X		X
OG1.5_017912	Annexin	X	X	X	X
OG1.5_017919	Tissue type plasminogen activator		X
OG1.5_017925	Rhophilin 2		X
OG1.5_017926	Sarcoplasmic calcium binding protein		X
OG1.5_017957	Potassium voltage gated channel subfamily D		X
OG1.5_017977	Procollagen type XV		X
OG1.5_017994	Fibrillar collagen chain FAp1 alpha		X
OG1.5_017999	Zinc finger RING type		X
OG1.5_018020	Lachesin		X
OG1.5_018040	Lethal giant larvae		X
OG1.5_018560	No protein description					X
OG1.5_018953	Galectin						X
OG1.5_018985	No protein description						X
OG1.5_019012	No protein description						X
OG1.5_019065	Protocadherin 1		X
OG1.5_019175	Expressed conserved protein		X
OG1.5_019216	Aldo keto reductase family 1 member B4		X
OG1.5_019236	No protein name						X
OG1.5_019291	Guanine nucleotide binding protein subunit beta		X		X
OG1.5_019313	No protein name							X
OG1.5_019356	No protein name						X
OG1.5_019381	Glypican		X
OG1.5_019386	Calpain 5		X
OG1.5_019399	Fras1 related extracellular matrix protein		X
OG1.5_019552	Armadillo type fold		X
OG1.5_019556	Annexin		X
OG1.5_019560	Ferritin			X
OG1.5_019564	Glycogen synthase kinase 3			X
OG1.5_019591	Diagnostic antigen gp50		X
OG1.5_019598	Expressed conserved protein		X
OG1.5_019647	Fibroblast growth factor receptor 1		X
OG1.5_019648	WIF domain		X
OG1.5_019649	Gynecophoral canal protein		X
OG1.5_019686	Ras GTP binding protein 4b		X
OG1.5_019688	Synaptotagmin 2		X	X
OG1.5_019709	Retinaldehyde binding protein		X		X
OG1.5_020928	Dual specificity mitogen-activated protein kinase kinase hemipterous						X
OG1.5_020972	No protein description					X
OG1.5_021155	Apolipophorin					X	X
OG1.5_021305	Synaptosomal associated protein			X
OG1.5_021333	Leucine rich repeat containing protein 15		X
OG1.5_021368	Putative short chain dehydrogenase			X
OG1.5_021425	Target SNARE coiled coil region		X
OG1.5_021500	No protein name			X
OG1.5_021518	Activin; Tgf beta family;		X
OG1.5_021537	Major egg antigen p40		X
OG1.5_021585	MAGUK p55 subfamily		X
OG1.5_021662	Tetraspanin		X
OG1.5_021690	Guanylate cyclase		X
OG1.5_021706	p2X purinoceptor 4		X
OG1.5_021756	Expressed protein		X
OG1.5_021764	Malic enzyme		X
OG1.5_021769	Serine:threonine protein kinase PAK 3			X
OG1.5_021771	Syntaxin binding protein 1		X	X
OG1.5_021797	Basigin related; Basigin related; Ig domain-containing protein; Ig domain-containing protein;			X
OG1.5_021868	Aspartic protease 2							X
OG1.5_023273	No protein name						X
OG1.5_023372	Zinc metalloproteinase nas-5							X
OG1.5_023476	No protein name							X
OG1.5_023543	Tetraspanin					X
OG1.5_023590	Serpin-like protein						X
OG1.5_023612	No protein name						X
OG1.5_023852	Tegumental protein	X	X	X
OG1.5_023870	Protocadherin alpha 4 unspliced		X
OG1.5_023881	Rabb and c		X
OG1.5_023902	Hypothetical transcript		X
OG1.5_023913	Growth factor receptor bound protein 7/No protein name		X
OG1.5_023917	Netrin receptor DCC		X
OG1.5_023925	14-3-3 protein beta:alpha		X
OG1.5_023973	Fatty acids and retinol binding protein		X
OG1.5_024002	L-lactate dehydrogenase		X
OG1.5_024054	Betaine aldehyde dehydrogenase		X
OG1.5_024055	Protein Wnt		X
OG1.5_024063	Protein quiver		X
OG1.5_024086	Fasciclin 1		X
OG1.5_024088	Expressed conserved protein		X	X
OG1.5_024172	CUB domain protein/No protein description				X
OG1.5_025101	No protein description					X
OG1.5_025116	No protein description					X
OG1.5_025889	Glycolipid transfer protein		X
OG1.5_026072	Heat shock protein Hsp-12.2						X
OG1.5_026171	PwLAP aminopeptidase (M17 family)			X
OG1.5_026201	Coronin/C2 calcium lipid binding region CaLB		X
OG1.5_026387	Chondroitin proteoglycan-2						X
OG1.5_026417	No protein name							X
OG1.5_026473	Endophilin B2		X
OG1.5_026708	No protein name							X
OG1.5_026761	Tetraspanin		X
OG1.5_026801	Major egg antigen p40; Putative hsp20	X	X
OG1.5_026965	Annexin		X
OG1.5_026996	Hypothetical or predicted protein		X
OG1.5_027065	CUB domain protein/No protein description				X
OG1.5_028247	No protein description					X
OG1.5_029498	No protein description						X
OG1.5_029929	No protein description						X
OG1.5_029964	Acetyltransferase component of pyruvate dehydrogenase complex						X
OG1.5_030494	Annexin		X	X
OG1.5_030568	Hypothetical or predicted protein		X
OG1.5_030582	Aromatic amino acid decarboxylase		X
OG1.5_030597	Phospholipid scramblase		X
OG1.5_030608	Endophilin B1	X	X
OG1.5_030619	CDP diacylglycerol glycerol 3 phosphate		X
OG1.5_030637	Lipid transport protein N terminal		X
OG1.5_030658	Syntaxin, putative			X
OG1.5_030703	Tau tubulin kinase 1		X
OG1.5_030710	Dynein light chain		X
OG1.5_030814	No protein name			X	X
OG1.5_030838	Myoglobin 1, putative				X
OG1.5_030904	Putative tetraspanin			X
OG1.5_032741	No protein description					X
OG1.5_034335	No protein description						X
OG1.5_034340	No protein description						X
OG1.5_034515	No protein description					X
OG1.5_034898	No protein description						X
OG1.5_035032	Lipocalin / cytosolic fatty-acid binding protein				X
OG1.5_035350	Lipase							X
OG1.5_035835	Profilin		X
OG1.5_035912	Glycoprotein Antigen 5		X
OG1.5_035926	Annexin	X	X
OG1.5_035967	Galectin carbohydrate recognition domain		X
OG1.5_035991	Major egg antigen		X
OG1.5_036009	Transforming protein RhoA	X	X
OG1.5_036074	Antigen Sm21.7			X
OG1.5_036081	Nervana 2		X
OG1.5_036097	Crumbs 1		X
OG1.5_036113	Dual specificity		X
OG1.5_036122	Tetraspanin		X
OG1.5_036163	Sj ts4 protein		X
OG1.5_036164	Alkaline phosphatase		X
OG1.5_036183	Fatty acid binding protein FABP2		X
OG1.5_036270	Proto oncolocus tag tyrosine protein kinase receptor		X
OG1.5_036271	Amino acid transporter		X
OG1.5_036356	Vesicle associated membrane protein		X
OG1.5_036417	RhoGAP domain containing protein/Expressed protein		X
OG1.5_036485	Protein TFG		X
OG1.5_036510	Oxalate:formate antiporter		X
OG1.5_036521	Thioredoxin fold		X
OG1.5_036539	Leucine rich repeat containing protein 16C		X
OG1.5_036540	Glutathione S transferase		X
OG1.5_036631	Expressed conserved protein	X	X
OG1.5_036662	Hypothetical or predicted protein		X
OG1.5_036712	Glycogenin 1		X
OG1.5_036731	Universal stress protein		X
OG1.5_036737	Casein kinase I alpha		X
OG1.5_036747	Estrogen regulated protein EP45; Serine protease inhibitor 3;		X
OG1.5_036787	Glutamate receptor ionotropic kainate 3		X
OG1.5_036788	Proteinase inhibitor I25 cystatin		X
OG1.5_036800	Expressed conserved protein		X
OG1.5_036836	Gelsolin		X
OG1.5_036908	Dynein light chain		X
OG1.5_036909	Dynein light chain		X
OG1.5_036910	Dynein light chain		X
OG1.5_036954	Ribosomal protein S1 RNA binding domain		X
OG1.5_036974	Dynein light chain		X
OG1.5_036977	Dynein light chain type 1 2		X
OG1.5_036993	Calcium binding EF hand domain containing protein		X
OG1.5_036995	Tegumental antigen		X
OG1.5_037053	Phox/Expressed conserved protein		X
OG1.5_037097	Expressed conserved protein		X
OG1.5_037100	Endophilin A3		X
OG1.5_037105	Cd63 antigen; TSP2;		X
OG1.5_037116	Tetraspanin		X
OG1.5_037130	UBiQuitin family member ubq 1		X
OG1.5_037339	Putative calmodulin-4 (Calcium-binding protein Dd112)/No protein name			X
OG1.5_037365	No protein name			X
OG1.5_037460	No protein name			X
OG1.5_037463	Probable dynein light chain			X
OG1.5_037509	No protein name				X
OG1.5_040267	Tetraspanin, putative			X
OG1.5_043336	No protein description						X
OG1.5_043366	No protein description						X
OG1.5_043524	No protein description						X
OG1.5_043772	No protein description					X
OG1.5_044065	No protein description						X
OG1.5_044123	Myoglobin						X
OG1.5_045402	Annexin		X
OG1.5_045417	Metacestode specific membrane protein 1		X
OG1.5_045427	Multivesicular body subunit 12b		X
OG1.5_045448	Vesicle associated membrane protein		X	X
OG1.5_045466	Diagnostic antigen gp50		X
OG1.5_045625	14-3-3 epsilon 2			X
OG1.5_045783	Putative camp-dependent protein kinase type II regulatory subunit				X
OG1.5_045829	Putative tetraspanin-CD63 receptor			X
OG1.5_045928	Malic enzyme, NAD binding domain protein				X
OG1.5_045933	No protein description				X
OG1.5_046092	14-3-3 protein				X
OG1.5_047773	No protein description					X
OG1.5_049096	Putative sm29; Sm29/No protein name			X
OG1.5_049099	No protein name			X
OG1.5_049100	No protein name			X
OG1.5_049157	Tetraspanin/No protein name			X
OG1.5_050438	No protein description					X
OG1.5_050838	No protein description					X
OG1.5_050854	No protein description					X
OG1.5_050962	Galectin/No protein description					X
OG1.5_050997	No protein description					X
OG1.5_051154	No protein description					X
OG1.5_051157	No protein description					X
OG1.5_051298	No protein description					X
OG1.5_051315	No protein description					X
OG1.5_051404	No protein description					X
OG1.5_055520	No protein description						X
OG1.5_055760	No protein description						X
OG1.5_055832	No protein description						X
OG1.5_056011	No protein description						X
OG1.5_056283	No protein description						X
OG1.5_056885	Transthyretin-like protein 5						X
OG1.5_056986	No protein description						X
OG1.5_057043	No protein description						X
OG1.5_057076	No protein description						X
OG1.5_059978	Pdz domain containing protein		X
OG1.5_060222	TSP1; Tetraspanin;		X
OG1.5_060229	Arp2/3 complex 34 kDa subunit		X
OG1.5_060257	Antigen B Antigen B 8-kDa-1; Antigen B8/1; Tapeworm specific antigen B;		X
OG1.5_060386	Polyubiquitin		X
OG1.5_060581	Chloride intracellular channel 4		X
OG1.5_060793	Dynein light chain		X
OG1.5_060848	Tegumental antigen		X
OG1.5_060851	Ras protein RABF2b	X	X
OG1.5_060922	Expressed conserved protein		X
OG1.5_061030	Ras protein Rab 10		X
OG1.5_061051	Calcium binding protein		X
OG1.5_061253	Tetraspanin family protein				X
OG1.5_061457	No protein description				X
OG1.5_061490	G-protein alpha subunit				X
OG1.5_061511	No protein description				X
OG1.5_061541	No protein description				X
OG1.5_061557	No protein description/CUB domain protein				X
OG1.5_061632	No protein description				X
OG1.5_061729	Ubiquitin-activating enzyme e1 protein				X
OG1.5_061779	No protein description				X
OG1.5_061818	No protein description				X
OG1.5_061823	Glutathione S-transferase protein				X
OG1.5_069054	No protein name			X
OG1.5_069062	Dynein light chain			X
OG1.5_074123	No protein description					X
OG1.5_074394	No protein description					X
X: Indicates presence of the corresponding protein in extracellular vesicles

## Sheet: Supp Table S6
Supplementary Table S6 - Proteins involved in the biogenesis of extracellular vesicles. Source: Bennett et al., 2020
Protein	Protein name	Human ID	OG Number	Species in OG
				Hsa	Mmu	Sme	Cel	Egr	Emu	Tas	Tsa	Sma	Fhe	Ovi	Gsa	Asu	Bma	Dim	Hco	Hpo	Nbr	Tci	Tmu	Tsu
Rab GTPases
Rab2A	Ras-related protein Rab-2A	P61019	OG1.5_006493
Rab2B	Ras-related protein Rab-2B	Q8WUD1
Rab7A	Ras-related protein Rab-7a	P51149	OG1.5_005624
Rab7B	Ras-related protein Rab-7b	Q96AH8	OG1.5_027476
Rab8A	Ras-related protein Rab-8A	P61006	OG1.5_005812
Rab9A	Ras-related protein Rab-9A	P51151	OG1.5_027500
Rab9B	Ras-related protein Rab-9B	Q9NP90	OG1.5_039306
Rab11A	Ras-related protein Rab-11A	P62491	OG1.5_003543
Rab11B	Ras-related protein Rab-11B	Q15907
Rab11C/Rab25	Ras-related protein Rab-25	P57735	OG1.5_039394
Rab22A	Ras-related protein Rab-22A	Q9UL26	OG1.5_039407
Rab27A	Ras-related protein Rab-27A	P51159	OG1.5_002906
Rab27B	Ras-related protein Rab-27B	O00194
Rab35	Ras-related protein Rab-35	Q15286	OG1.5_009120
Tetraspanins
Tetraspanin-6	Tetraspanin-6	O43657	OG1.5_027733
Tetraspanin-8	Tetraspanin-8	P19075	OG1.5_020075
CD9	CD9 antigen	P21926	OG1.5_034927
CD37	Leukocyte antigen CD37	P11049	OG1.5_014460
CD53	Leukocyte surface antigen CD53	P19397	OG1.5_031275
CD81	CD81 antigen	P60033	OG1.5_029848
CD82	CD82 antigen	P27701	OG1.5_015221
CD151	CD151 antigen	P48509	OG1.5_006814
Annexins
Annexin A1	Annexin A1	P04083	OG1.5_011253
Annexin A2	Annexin A2	P07355	OG1.5_009318
Annexin A5	Annexin A5	P08758	OG1.5_019932
non-canonical ESCRT
Syndecan-1	Syndecan-1	P18827	OG1.5_018147
Syntenin-1	Syntenin-1	O00560	OG1.5_006108
Ral-A	Ras-related protein Ral-A	P11233	OG1.5_003976
ARF6	ADP-ribosylation factor 6	P62330	OG1.5_007622
PLD2	Phospholipase D2	O14939	OG1.5_001530
Lipid enzymes in ESCRT-independent
Lipid-modifying
SMPD1	Sphingomyelin phosphodiesterase	P17405	OG1.5_007894
SMPD2	Sphingomyelin phosphodiesterase 2	O60906	OG1.5_004166
SMPD3	Sphingomyelin phosphodiesterase 3	Q9NY59	OG1.5_010248
SMPDL3a	Acid sphingomyelinase-like phosphodiesterase 3a	Q92484	OG1.5_016226
SMPDL3b	Acid sphingomyelinase-like phosphodiesterase 3b	Q92485	OG1.5_005358
SMS2	Phosphatidylcholine:ceramide cholinephosphotransferase 2	Q8NHU3	OG1.5_004807
SPHK2	Sphingosine kinase 2	Q9NRA0	OG1.5_011322
S1PR1	Sphingosine 1-phosphate receptor 1	P21453	OG1.5_022163
S1PR3	Sphingosine 1-phosphate receptor 3	Q99500	OG1.5_039072
PLA2	Phospholipase A2	P04054	OG1.5_034380
PLB-like 2	Putative phospholipase B-like 2	Q8NHP8	OG1.5_005523
LKHA4	Leukotriene A-4 hydrolase	P09960	OG1.5_004280
DGKa	Diacylglycerol kinase alpha	P23743	OG1.5_001101
DGKd	Diacylglycerol kinase delta	Q16760	OG1.5_002267
Lipid transport
ABCA1	Phospholipid-transporting ATPase ABCA1	O95477	OG1.5_000422
ABCA3	Phospholipid-transporting ATPase ABCA3	Q99758
PLS2	Phospholipid scramblase 2	Q9NRY7	OG1.5_015520
PLS3	Phospholipid scramblase 3	Q9NRY6	OG1.5_019406
OSBP1	Oxysterol-binding protein 1	P22059	OG1.5_001577
NPC1	NPC intracellular cholesterol transporter 1	O15118	OG1.5_002316
NPC2	NPC intracellular cholesterol transporter 2	P61916	OG1.5_008900
MV formation
Signalling
ARF1	ADP-ribosylation factor 1	P84077	OG1.5_003119
ARF6	ADP-ribosylation factor 6	P62330	OG1.5_007622
Rho1	Gamma-aminobutyric acid receptor subunit rho-1	P24046	OG1.5_006856
ROCK1	Rho-associated protein kinase 1	Q13464	OG1.5_002738
ROCK2	Rho-associated protein kinase 2	O75116
DIAPH3	Protein diaphanous homolog 3	Q9NSV4	OG1.5_002067
MLCK3	Myosin light chain kinase 3	Q32MK0	OG1.5_006281
MAPK3	Mitogen-activated protein kinase 3	P27361	OG1.5_002832
ARRDC1	Arrestin domain-containing protein 1	Q8N5I2	OG1.5_010230
Lipid transport
OLF	Protein RFT1 homolog	D915_05325 (Fhe)	OG1.5_003992
ABCA1	Phospholipid-transporting ATPase ABCA1	O95477	OG1.5_000422
ABCA3	Phospholipid-transporting ATPase ABCA3	Q99758
PLS2	Phospholipid scramblase 2	Q9NRY7	OG1.5_015520
PLS3	Phospholipid scramblase 3	Q9NRY6	OG1.5_019406
Cytoskeleton remodelling
Calpain	Calpain-1 catalytic subunit	P07384	OG1.5_000592
Gelsolin	Gelsolin	P06396	OG1.5_000690
ERM	FERM central domain protein	D915_08987 (Fhe)	OG1.5_002138
Associated proteins
Membrane organisers
CD63 antigen	CD63 antigen	P08962	OG1.5_005193
Flotillin-1	Flotillin-1	O75955	OG1.5_006522
Flotillin-2	Flotillin-2	Q14254	OG1.5_005348
SNAREs
Syntaxin-1A	Syntaxin-1A	Q16623	OG1.5_002430
Syntaxin-5	Syntaxin-5	Q13190	OG1.5_005592
YKT6	Synaptobrevin homolog YKT6	O15498	OG1.5_007293
Synaptotagmin-1	Synaptotagmin-1	P21579	OG1.5_001404
SNAP	Synaptosomal-associated protein 25	P60880	OG1.5_002918
VAMP3	Vesicle-associated membrane protein 3	Q15836	OG1.5_062076
VAMP7	Vesicle-associated membrane protein 7	P51809	OG1.5_021586
ESCRT-dependent
ESCRT-0	ESCRT-0
HGS	Hepatocyte growth factor-regulated tyrosine kinase substrate	O14964	OG1.5_002023
STAM1	Signal transducing adapter molecule 1	Q92783	OG1.5_003197
STAM2	Signal transducing adapter molecule 2	O75886
STAMBP	STAM-binding protein	O95630	OG1.5_002988
ESCRT-I
TSG101	Tumor susceptibility gene 101 protein	Q99816	OG1.5_004983
VPS28	Vacuolar protein sorting-associated protein 28 homolog	Q9UK41	OG1.5_006106
VPS37A	Vacuolar protein sorting-associated protein 37A	Q8NEZ2	OG1.5_013442
VPS37B	Vacuolar protein sorting-associated protein 37B	Q9H9H4	OG1.5_013017
VPS37C	Vacuolar protein sorting-associated protein 37C	A5D8V6	OG1.5_016933
VPS37D	Vacuolar protein sorting-associated protein 37D	Q86XT2	OG1.5_038429
MVB12A	Multivesicular body subunit 12A	Q96EY5	OG1.5_032065
MVB12B	Multivesicular body subunit 12B	Q9H7P6	OG1.5_008500
ESCRT-II
VPS SNF8	Vacuolar-sorting protein SNF8	Q96H20	OG1.5_006025
VPS25	Vacuolar protein-sorting-associated protein 25	Q9BRG1	OG1.5_008494
VPS36	Vacuolar protein-sorting-associated protein 36	Q86VN1	OG1.5_006000
ESCRT-III
CHMP1A	Charged multivesicular body protein 1a	Q9HD42	OG1.5_012289
CHMP1B	Charged multivesicular body protein 1b	Q7LBR1	OG1.5_006062
CHMP2A	Charged multivesicular body protein 2a	O43633	OG1.5_006367
CHMP2B	Charged multivesicular body protein 2b	Q9UQN3	OG1.5_010082
CHMP3	Charged multivesicular body protein 3	Q9Y3E7	OG1.5_006016
CHMP4a	Charged multivesicular body protein 4a	Q9BY43	OG1.5_060988
CHMP4b	Charged multivesicular body protein 4b	Q9H444	OG1.5_007008
CHMP4c	Charged multivesicular body protein 4c	Q96CF2	OG1.5_039696
CHMP5	Charged multivesicular body protein 5	Q9NZZ3	OG1.5_006593
CHMP6	Charged multivesicular body protein 6	Q96FZ7	OG1.5_006545
IST1	IST1 homolog	P53990	OG1.5_004148
ESCRT auxiliary proteins
VPS4A	Vacuolar protein sorting-associated protein 4A	Q9UN37	OG1.5_003761
VPS4B	Vacuolar protein sorting-associated protein 4B	O75351
VTA1	Vacuolar protein sorting-associated protein VTA1 homolog	Q9NP79	OG1.5_007075
PDCD6IP/ALIX	Programmed cell death 6-interacting protein	Q8WUM4	OG1.5_003127
LITAF	Lipopolysaccharide-induced tumor necrosis factor-alpha factor	Q99732	OG1.5_004828
Hsa: Homo sapiens, Mmu: Mus musculus, Sme: Schmidtea mediterranea, Cae: Caenorhabditis elegans, Egr: Echinococcus granulosus sensu stricto, Emu: E. multilocularis, Tas: Taenia asiatica, Tsa: Taenia saginata, Sma: Schistosoma mansoni, Fhe: Fasciola hepatica, Ovi: Opisthorchis viverrini, Gsa: Gyrodactylus salaris, Asu: Ascaris suum, Bma: Brugia malayi, Dim: Dirofilaria immitis, Hco: Haemonchus cont…

## Sheet: Supp Table S7
Supplementary Table S7 - Proteins of unknown function experimentally detected in helminth extracellular vesicles. These proteins belong to ortholog groups (OG) composed exclusively of proteins of unknown function.
OG Number	Present in EVs from										Conservation	Transmembrane domains (Number)	Signal peptide
	Taenia spp. CT	E. granulosus PS	E. granulosus HF	S. mansoni ST	S. mansoni AD	F. hepatica AD	T. muris AD	A. suum BF	A. suum AD	H. bakeri AD
OG1.5_023852	X	X	X		X						Ces/Tre/Pla	No	No
OG1.5_036631	X	X	X								Ces	No	No
OG1.5_021756		X	X								Ces	Yes (6)	No
OG1.5_035991		X	X								Ces	No	No
OG1.5_037097		X	X								Ces	No	No
OG1.5_019591		X	X								Ces	No	Yes
OG1.5_024088		X	X	X							Ces/Tre	No	No
OG1.5_036800		X	X								Ces	No	No
OG1.5_036995		X	X								Ces	No	No
OG1.5_060922		X									Ces (only Echinococcus)	No	No
OG1.5_036163			X								Ces	No	No
OG1.5_023902			X								Ces/Tre/Mon	Yes (2)	No
OG1.5_026996			X								Ces/Tre/Mon/Pla	Yes (1)	No
OG1.5_003206			X						X		Ces/Tre/Nem/Mon/Pla/Cel	No	No
OG1.5_010119			X		X	X					Ces/Tre/Pla	No	No
OG1.5_014217			X								Ces/Tre/Mon/Pla	Yes (1)	No
OG1.5_019175			X								Ces/Tre/Mon	No	No
OG1.5_019598			X								Ces/Tre/Mon/Pla	No	Yes
OG1.5_021537			X								Ces/Tre/Mon	No	No
OG1.5_030568			X								Ces	No	No
OG1.5_036662			X								Ces	Yes (1)	No
OG1.5_045466			X								Ces (only Echinococcus)	No	Yes
OG1.5_060848			X								Ces (only Echinococcus)	No	No
OG1.5_009264				X	X						Ces/Tre/Mon/Pla	No	No
OG1.5_036074				X	X						Tre	No	No
OG1.5_021500				X							Tre	No	No
OG1.5_030814				X	X	X					Tre	No	No
OG1.5_049096				X	X						Tre (only Schistosoma)	No	Yes
OG1.5_069054				X							Tre (only Schistosoma)	No	No
OG1.5_049099				X							Tre (only Schistosoma)	No	No
OG1.5_049100				X							Tre (only Schistosoma)	No	No
OG1.5_037460					X						Tre	No	No
OG1.5_037365					X						Tre/Mon	No	No
OG1.5_037509						X					Tre	No	No
OG1.5_045933						X					Ces/Tre	No	No
OG1.5_061457						X					Tre	No	No
OG1.5_061511						X					Tre/Mon	No	No
OG1.5_061541						X					Tre	No	No
OG1.5_061632						X					Tre/Nem	No	No
OG1.5_061779						X					Tre	No	Yes
OG1.5_061818						X					Tre (only Fasciola)	No	No
OG1.5_009842							X				Nem (only Trichuris)	Yes (1)	Yes
OG1.5_018560							X				Nem (only Trichuris)	Yes (1)	Yes
OG1.5_020972							X				Nem	No	No
OG1.5_025101							X				Nem (only Trichuris)	No	Yes
OG1.5_025116							X				Nem (only Trichuris)	Yes (2)	No
OG1.5_028247							X				Nem (only Trichuris)	Yes (1)	Yes
OG1.5_032741							X				Nem (only Trichuris)	No	Yes
OG1.5_034515							X				Nem (only Trichuris)	No	No
OG1.5_043772							X				Nem (only Trichuris)	No	No
OG1.5_047773							X				Nem (only Trichuris)	No	Yes
OG1.5_050438							X				Nem (only Trichuris)	No	Yes
OG1.5_050838							X				Nem (only Trichuris)	No	Yes
OG1.5_050854							X				Nem (only Trichuris)	No	No
OG1.5_050962							X				Nem (only Trichuris)	No	No
OG1.5_050997							X				Nem (only Trichuris)	Yes (1)	No
OG1.5_051154							X				Nem (only Trichuris)	No	Yes
OG1.5_051157							X				Nem (only Trichuris)	No	Yes
OG1.5_051298							X				Nem (only Trichuris)	Yes (1)	Yes
OG1.5_051315							X				Nem (only Trichuris)	No	Yes
OG1.5_051404							X				Nem (only Trichuris)	No	Yes
OG1.5_074123							X				Nem (only Trichuris)	Yes (2)	No
OG1.5_074394							X				Nem (only Trichuris)	No	Yes
OG1.5_004006								X	X		Nem/Ver	Yes (1)	Yes
OG1.5_008820								X	X		Nem/Pla/Cel	No	No
OG1.5_010022								X	X		Nem + Cel	No	No
OG1.5_014843								X	X		Nem + Cel	Yes (1)	Yes
OG1.5_016044								X	X		Nem + Cel	No	Yes
OG1.5_017825								X	X		Nem	Yes (2)	Yes
OG1.5_018985								X	X		Nem (Clade III)	Yes (12)	Yes
OG1.5_023612								X	X		Nem + Cel	Yes (1)	Yes
OG1.5_029498								X	X		Nem	No	No
OG1.5_034898								X	X		Nem (only Ascaris)	Yes (1)	No
OG1.5_043336								X	X		Nem (only Ascaris)	Yes (1)	Yes
OG1.5_043524								X	X		Nem/Ver	No	No
OG1.5_044065								X	X		Nem (only Ascaris)	No	Yes
OG1.5_055520								X	X		Nem (only Ascaris)	No	No
OG1.5_055760								X	X		Nem/Tre	No	No
OG1.5_055832								X	X		Nem (only Ascaris)	No	Yes
OG1.5_056283								X	X		Nem (only Ascaris)	No	No
OG1.5_056986								X	X		Nem (only Ascaris)	Yes (2)	Yes
OG1.5_007582								X			Nem + Cel	Yes (5)	Yes
OG1.5_034340								X			Nem (only Ascaris)	Yes (1)	Yes
OG1.5_002240									X		Nem + Cel	No	No
OG1.5_004097									X		Trem/Mon/Pla/Nem	Yes (1)	Yes
OG1.5_007572									X		Nem + Cel	Yes (2)	No
OG1.5_008466									X		Nem + Cel	Yes (1)	No
OG1.5_010500									X		Nem + Cel	No	No
OG1.5_010550									X		Nem/Tre	No	No
OG1.5_011737									X		Nem/Mon/Tre/Cel	No	Yes
OG1.5_012969									X		Nem + Cel	No	Yes
OG1.5_013874									X		Nem + Cel	Yes (1)	No
OG1.5_013992									X		Nem + Cel	No	No
OG1.5_014078									X		Nem + Cel	No	Yes
OG1.5_014926									X		Nem + Cel	Yes (1)	No
OG1.5_015127									X		Nem + Cel	No	No
OG1.5_016422									X		Nem + Cel	Yes (1)	No
OG1.5_017827									X		Nem + Cel	No	No
OG1.5_019012									X		Nem	No	No
OG1.5_019236									X		Nem + Cel	No	No
OG1.5_019356									X		Nem + Cel	No	No
OG1.5_023273									X		Nem + Cel	No	No
OG1.5_029929									X		Nem	No	No
OG1.5_034335									X		Nem (only Ascaris)	No	No
OG1.5_043366									X		Nem	No	No
OG1.5_056011									X		Nem (only Ascaris)	No	No
OG1.5_057043									X		Nem (only Ascaris)	No	No
OG1.5_057076									X		Nem (only Ascaris)	No	No
OG1.5_005046										X	Nem + Cel	No	Yes
OG1.5_005795										X	Nem + Cel	No	Yes
OG1.5_006009										X	Nem/Ver	No	Yes
OG1.5_007611										X	Nem + Cel	No	No
OG1.5_010525										X	Nem + Cel	No	No
OG1.5_011149										X	Nem	Yes (1)	No
OG1.5_013145										X	Tre/Nem + Cel	Yes (6)	No
OG1.5_015144										X	Nem + Cel	No	No
OG1.5_015362										X	Nem	No	No
OG1.5_017609										X	Nem + Cel	No	Yes
OG1.5_019313										X	Nem + Cel	Yes (2)	No
OG1.5_023476										X	Nem + Cel	No	No
OG1.5_026417										X	Nem + Cel	No	Yes
OG1.5_026708										X	Nem + Cel	No	No
X: Indicates presence of the corresponding protein in extracellular vesicles
CT: Cysticercus, PS: Protoscolex, HF: fertile Hydatid Fluid, ST: Schistosomulae, AD: Adult, BF: Body Fluid.
Ces: Cestodes, Tre: Trematodes, Nem: Nematodes, Mon: Monogeneans, Pla: planarians, Nem+Cel: Nematodes including Caenorhabditis elegans

## Sheet: Supp Table S8
Supplementary Table S8 - Glycolytic and key metabolic proteins present in extracellular vesicles from parasite helminths
OG Number	Description	Present in EVs from
		Taenia spp. CT	E. granulosus PS	E. granulosus HF	S. mansoni ST	S. mansoni AD	F. hepatica AD	T. muris AD	A. suum BF	A. suum AD	H. bakeri AD
OG1.5_000617	Phosphoenolpyruvate carboxykinase		X	X			X	X	X	X
OG1.5_000805	Enolase		X	X	X	X	X	X	X	X	X
OG1.5_001292	Fructose-bisphosphate aldolase	X	X	X		X	X	X	X	X	X
OG1.5_001726	Phosphoglycerate kinase	X	X	X	X	X	X	X
OG1.5_002887	Cytosolic malate dehydrogenase		X	X			X	X	X	X	X
OG1.5_000796	Glyceraldehyde-3-phosphate dehydrogenase		X	X	X	X	X	X
OG1.5_004276	Malate dehydrogenase		X							X
OG1.5_000765	ATP-dependent 6-phosphofructokinase			X						X
OG1.5_000956	Pyruvate kinase			X		X
OG1.5_001313	6-phosphogluconate dehydrogenase, decarboxylating			X						X
OG1.5_001802	Citrate synthase			X
OG1.5_001904	Glutamate dehydrogenase			X					X	X
OG1.5_002502	Glycogen debranching enzyme			X				X		X
OG1.5_002987	Fructose-1-6-bisphosphatase			X
OG1.5_003961	Triosephosphate isomerase	X		X	X			X			X
OG1.5_001990	Phosphoglucomutase			X						X
OG1.5_006588	Ribose 5 phosphate isomerase			X
OG1.5_008900	Niemann Pick C2 protein			X
OG1.5_000731	L-lactate dehydrogenase			X		X	X
OG1.5_002316	Niemann Pick C1 protein			X			X
OG1.5_003064	Glucose-6-phosphate 1-dehydrogenase			X						X
OG1.5_021764	Malic enzyme			X
OG1.5_023973	Fatty acids and retinol binding protein			X
OG1.5_024002	L-lactate dehydrogenase			X
OG1.5_036183	Fatty acid binding protein FABP2			X
OG1.5_060257	Antigen B Antigen B 8-kDa-1; Antigen B8/1; Tapeworm specific antigen B;			X
OG1.5_002639	Glycogenin 1				X	X			X	X
OG1.5_005776	Fatty acid binding protein FABP2				X	X					X
OG1.5_000251	Glucose-6-phosphate isomerase					X			X	X
OG1.5_035032	Lipocalin / cytosolic fatty-acid binding protein						X
OG1.5_045928	Malic enzyme, NAD binding domain protein						X
OG1.5_002648	ATP-citrate synthase								X	X
OG1.5_010587	Fatty-acid and retinol-binding protein 1								X	X
OG1.5_001014	Malic enzyme									X
OG1.5_002431	Glycogen [starch] synthase									X
OG1.5_002491	Glycerol-3-phosphate dehydrogenase [NAD(+)]									X
X: Indicates presence of the corresponding protein in extracellular vesicles
CT: Cysticercus, PS: Protoscolex, HF: fertile Hydatid Fluid, ST: Schistosomulae, AD: Adult, BF: Body Fluid.

## Sheet: Supp Table S9
Supplementary Table S9 - RNA-binding proteins (RBP) present in mammalian extracellular vesicles.
	Gene name	Uniprot Protein name	Organism	Uniprot Identifier	OG number	Conservation
Conventional RBPsa	hnRNPA2B1	Heterogeneous nuclear ribonucleoproteins A2/B1	H. sapiens	P22626-ROA2_HUMAN	OG1.5_001631	Ces/Tre/Mon/Pla/Nem+Cel/Ver
	hnRNPC1	Heterogeneous nuclear ribonucleoproteins C1/C2	H. sapiens	P07910-HNRPC_HUMAN	OG1.5_003900	Ver
	hnRNPG (RBMX)	RNA-binding motif protein, X chromosome	M. musculus	Q9WV02-RBMX_MOUSE	OG1.5_012684	Ver
	hnRNPH1	Heterogeneous nuclear ribonucleoprotein H	H. sapiens	P31943-HNRH1_HUMAN	OG1.5_000908	Ces/Tre/Mon/Pla/Nem+Cel/Ver
	hnRNPK	Heterogeneous nuclear ribonucleoprotein K	H. sapiens	P61978-HNRPK_HUMAN	OG1.5_002064	Ces/Tre/Mon/Pla/Nem+Cel/Ver
	hnRNPQ (SYNCRIP)	Heterogeneous nuclear ribonucleoprotein Q	H. sapiens	O60506-HNRPQ_HUMAN	OG1.5_001608	Nem+Cel/Ver
	HuR	ELAV-like protein 1	H. sapiens	Q15717-ELAV1_HUMAN	OG1.5_000540	Ces/Tre/Mon/Pla/Nem+Cel/Ver
	TERT	Telomerase reverse transcriptase	H. sapiens	O14746-TERT_HUMAN	OG1.5_011029	Nem/Ver
	AGO-2	Protein argonaute-2	H. sapiens	Q9UKV8-AGO2_HUMAN	OG1.5_000566	Ces/Tre/Mon/Pla/Nem+Cel/Ver
	ALIX	Programmed cell death 6-interacting protein	H. sapiens	Q8WUM4-PDC6I_HUMAN	OG1.5_003127	Ces/Tre/Mon/Pla/Nem+Cel/Ver
	YBX1	Y-box-binding protein 1	H. sapiens	P67809-YBOX1_HUMAN	OG1.5_021823	Ver
	IGF2BP1	Insulin-like growth factor 2 mRNA-binding protein 1	H. sapiens	Q9NZI8-IF2B1_HUMAN	OG1.5_002084	Pla/Nem+Cel/Ver
	MEX3C	RNA-binding E3 ubiquitin-protein ligase MEX3C	H. sapiens	Q5U5Q3-MEX3C_HUMAN	OG1.5_039320	Ver
	ANXA2	Annexin A2	H. sapiens	P07355-ANXA2_HUMAN	OG1.5_009318	Ver
	NCL	Nucleolin (Protein C23)	H. sapiens	P19338-NUCL_HUMAN	OG1.5_020122	Ver
	FUS	RNA-binding protein FUS	H. sapiens	P35637-FUS_HUMAN	OG1.5_013451	Ver
	MVP	Major vault protein	H. sapiens	Q14764-MVP_HUMAN	OG1.5_000863	Ces/Tre/Mon/Pla/Nem+Cel/Ver
	LIN28B	Protein lin-28 homolog B	H. sapiens	Q6ZN17-LN28B_HUMAN	OG1.5_013263	Ver
	SRP9	Signal recognition particle 9 kDa protein	H. sapiens	P49458-SRP09_HUMAN	OG1.5_008780	Ces/Tre/Mon/Pla/Nem+Cel/Ver
	SRP14	Signal recognition particle 14 kDa protein	H. sapiens	P37108-SRP14_HUMAN	OG1.5_008199	Ces/Tre/Pla/Nem+Cel/Ver
Unconventional RBPsb	GAPDH	Glyceraldehyde-3-phosphate dehydrogenase	H. sapiens	P04406 - G3P_HUMAN	OG1.5_000796	Ces/Tre/Mon/Pla/Nem+Cel/Ver
	ENO1/ENOA	Alpha-enolase	H. sapiens	P06733 - ENOA_HUMAN	OG1.5_000805	Ces/Tre/Mon/Pla/Nem+Cel/Ver
	ALDOA	Fructose-bisphosphate aldolase A	H. sapiens	P04075 - ALDOA_HUMAN	OG1.5_001292	Ces/Tre/Mon/Pla/Nem+Cel/Ver
	HSPA5	Endoplasmic reticulum chaperone BiP	H. sapiens	P11021 - BIP_HUMAN	OG1.5_000150	Ces/Tre/Mon/Pla/Nem+Cel/Ver
	HSPA8	Heat shock cognate 71 kDa protein	H. sapiens	P11142 - HSP7C_HUMAN	OG1.5_000150	Ces/Tre/Mon/Pla/Nem+Cel/Ver
	PGK1	Phosphoglycerate kinase 1	H. sapiens	P00558 - PGK1_HUMAN	OG1.5_001726	Ces/Tre/Mon/Pla/Nem+Cel/Ver
a: Source Fabbiano et al., 2020.
b: Source Castello et al., 2015; Wegener et al., 2022; Albihlal et al., 2018.
Ces: Cestodes, Tre: Trematodes, Nem: Nematodes, Mon: Monogeneans, Pla: planarians, Nem+Cel: Nematodes including Caenorhabditis elegans, Ver: Vertebrates (Human and/or mouse)

## Sheet: Supp Table S10
Supplementary Table S10 - Proteins secreted in helminth extracellular vesicles and assayed as subunit vaccine candidates.
Induction of Protection	Protein	Sequence source	Reported ID	OG	Vaccine and immunization characteristics	Experimental host	Challenging parasite species	Description of the induced protection	Reference	DOI
	Fructose-bisphosphate aldolase	Schistosoma mansoni	P53442	OG1.5_001292	Recombinant + Adjuvant	Mouse	Schistosoma mansoni	57% (reduction in adult worms count)	Marques et al (2008)	10.1016/j.imbio.2007.10.002.
	14-3-3 protein	Schistosoma mansoni	Q26540	OG1.5_001702		Mouse	Schistosoma mansoni	46% (reduction in adult worms count)	Schechtman et al (2001)	10.1046/j.1365-3024.2001.00378.x.
	Cytosolic malate dehydrogenase	Echinococcus granulosus s.l.	A0A068WYB8	OG1.5_004276	Syhtetic peptides + Carrier + Adjuvant	Mouse	Echinococcus granulosus s.l.	50% (proportion of cyst-free mice)	Miles et al (2023)	10.1016/j.biologicals.2023.101684.
	Calpain	Schistosoma mansoni	P27730	OG1.5_000592	Recombinant + Adjuvant	Mouse	Schistosoma japonicum	47% (reduction in adult worms count)	Molehin et al (2017)	10.1007/s00436-017-5634-4.
					DNA + Recombinant + Adjuvant	Hamster	Schistosoma haematobium	27% (reduction in adult worms count)
			M67499		DNA + GM-CSF (DNA)	Mouse	Schistosoma mansoni	44% (reduction in adult worms count)	Siddiqui et al (2003a)	10.1128/IAI.71.7.3844-3851.2003.
					DNA + IL-2 (DNA)			57% (reduction in adult worms count)	Siddiqui et al (2003b)	10.1016/s0264-410x(03)00159-2.
	Tegumental protein	Schistosoma mansoni	Smp_072190	OG1.5_049096	Recombinant + Adjuvant	Mouse	Schistosoma mansoni	63% (reduction in adult worms count)	Chura-Chambi et al (2013)	10.1016/j.jbiotec.2013.09.017.
	Glyceraldehyde-3-phosphate dehydrogenase	Onchocerca volvulus	O01360	OG1.5_000796	DNA (+ Recombinant + Adjuvant)	Mouse	Litomosoides sigmodontis	57% (reduction in adult worms count)	Steisslinger et al (2015)	10.1016/j.vaccine.2015.07.110.
								94% (reduction in microfilaremia)
		Haemonchus contortus	D9IL10		DNA	Goat	Haemonchus contortus	35% (reduction in fecal eggs count)	Han et al (2012)	10.1016/j.vetimm.2012.06.016.
								38% (reduction in adult worms count)
		Echinococcus multilocularis	Q27652		Recombinant (delivery: S. typhimurium)	Mouse	Echinococcus multilocularis	80% (reduction in metacestodes count)	Müller-Schollenberger et al (2001)	10.1016/s0020-7519(01)00244-2.
	Enolase	Fasciola gigantica	Q27655	OG1.5_000805	Recombinant + Adjuvant	Sheep	Fasciola gigantica	41% (reduction in adult worms count)	Mahana et al (2016)	10.1016/j.actatropica.2016.03.009.
		Haemonchus contortus	E2FGP1			Sheep	Haemonchus contortus	50% (reduction in fecal eggs count)	Kalyanasundaram et al (2015)	10.1016/j.exppara.2015.04.016.
								50% (reduction in adult worms count)
		Ascaris suum	E5D7U6		DNA	Mouse	Ascaris suum	61% (reduction in larval counts)	Chen et al (2012)	10.1016/j.vaccine.2012.02.075.
	Catepsin B	Schistosoma mansoni	P25792	OG1.5_001898	DNA (delivery: adenovirus)	Mouse	Schistosoma mansoni	72% (reduction in adult worms count)	Perera et al (2022)	10.1016/j.ebiom.2022.104036.
								69% (reduction in heptic eggs count)
								76% (reduction in intestinal eggs count)
					Recombinant (delivery: S. typhimurium)			93% (reduction in adult worms count)	Hassan et al (2019)	10.1371/journal.pntd.0007490.
								90% (reduction in heptic eggs count)
								80% (reduction in intestinal eggs count)
					Recombinant + Adjuvant			59% (reduction in adult worms count)	Ricciardi et al (2015)	10.1016/j.vaccine.2014.11.016.
								56% (reduction in heptic eggs count)
								54% (reduction in intestinal eggs count)
								60% (reduction in adult worms count)	Ricciardi et al (2016)	10.1186/s12879-016-1444-z.
								62% (reduction in heptic eggs count)
								56% (reduction in intestinal eggs count)
	Leucyl-aminopeptidase	Echinococcus multilocularis	EmuJ_000374300	OG1.5_00561		Mouse	Echinococcus multilocularis	67% (reduction in metacestode counts)	Wang et al (2021)	10.1016/j.actatropica.2021.106066.
								77% (reduction in total metacestode mass)
		Opisthorchis viverrini	A0A172PBW4	OG1.5_026171	Recombinant (chimeric) + Adjuvant	Hamster	Opisthorchis viverrini	27% (reduction in adult worms count)	Thi-Phung et al (2020)	10.1016/j.actatropica.2020.105355.
	Lysosome-associated membrane glycoprotein	Schistosoma mansoni	Smp_032520	OG1.5_014186	Recombinant + Adjuvant	Mouse	Schistosoma mansoni	25% (reduction in adult worms count)	Nawaratna et al (2015)	10.1038/srep15069.
								60% (reduction in fecal eggs count)
								38% (reduction in heptic eggs count)
	Antigen Sm21.7		P32070	OG1.5_036074	DNA (multivalent)			56% (reduction in adult worms count)	Romeih et al (2008)	10.1111/j.1745-7270.2008.00404.x.
								42% (reduction in heptic eggs count)
								56% (reduction in intestinal eggs count)
	Tegumental protein	Schistosoma mansoni	Smp_072190	OG1.5_049096	Recombinant + Adjuvant	Mouse	Schistosoma mansoni	63% (reduction in adult worms count)	Chura-Chambi et al (2013)	10.1016/j.jbiotec.2013.09.017.
No Induction of Protection	Annexin	Schistosoma mansoni	Smp_077720	OG1.5_017912	Recombinant + Adjuvant	Mouse	Schistosoma mansoni	Not applicable	Leow et al (2020)	10.1111/pim.12693.
	Galectin	Haemonchus contortus	HCON_00051830	OG1.5_009605		Sheep	Haemonchus contortus		Newlands et al (1999)	10.1017/s003118209900503x.
	Tegumental protein	Schistosoma mansoni	Q26607	OG1.5_014193		Mouse	Schistosoma mansoni		Carvalho et al (2014)	10.1016/j.exppara.2014.02.003.
	Inorganic pyrophosphatase		B2D1S3	OG1.5_001170					Rofatto et al (2013)	10.7717/peerj.58.
	Annexin		Smp_077720	OG1.5_017912					Leow et al (2020)	10.1111/pim.12693.
	Tegumental protein		Q26607	OG1.5_014193					Carvalho et al (2014)	10.1016/j.exppara.2014.02.003.
